# Supplementary material for: Optimization of lipid production with a genome-scale model of Yarrowia lipolytica
Source: BMC Syst Biol. 2015 Oct 26;9:72. doi: 10.1186/s12918-015-0217-4 (PMC4623914; doi:10.1186/s12918-015-0217-4)
Supplement: Additional file 3: — SBML file for iMK735. (XML 1634 kb) [file 12918_2015_217_MOESM3_ESM.xml]

<?xml version="1.0" encoding="UTF-8"?>
<sbml level="2" version="1" xmlns="http://www.sbml.org/sbml/level2" xmlns:html="http://www.w3.org/1999/xhtml">
<model id="Yl_iMK735" name="Yarrowia lipolytica iMK735">
<listOfUnitDefinitions>
<unitDefinition id="mmol_per_gDW_per_hr">
<listOfUnits>
<unit kind="mole" scale="-3" multiplier="1" offset="0"/>
<unit kind="gram" exponent="-1" multiplier="1" offset="0"/>
<unit kind="second" exponent="-1" multiplier="0.00027777" offset="0"/>
</listOfUnits>
</unitDefinition>
</listOfUnitDefinitions>
<listOfCompartments>
	<compartment id="Extra_organism"/>
	<compartment id="Cytosol" outside="Extra_organism"/>
	<compartment id="Endoplasmic_Reticulum" outside="Extra_organism"/>
	<compartment id="Golgi_Apparatus" outside="Extra_organism"/>
	<compartment id="Mitochondria" outside="Extra_organism"/>
	<compartment id="Nucleus" outside="Extra_organism"/>
	<compartment id="Peroxisome" outside="Extra_organism"/>
	<compartment id="Vacuole" outside="Extra_organism"/>
</listOfCompartments>
<listOfSpecies>
	<species id="M_10fthf_c" name="M_10_Formyltetrahydrofolate_C20H21N7O7" compartment="Cytosol" charge="-2" boundaryCondition="false"/>
	<species id="M_10fthf_m" name="M_10_Formyltetrahydrofolate_C20H21N7O7" compartment="Mitochondria" charge="-2" boundaryCondition="false"/>
	<species id="M_12dgr_SC_c" name="M_1_2_Diacylglycerol__yeast_specific_C3540H6644O500" compartment="Cytosol" charge="0" boundaryCondition="false"/>
	<species id="M_13BDglcn_c" name="M_1_3_beta_D_Glucan_C6H10O5" compartment="Cytosol" charge="0" boundaryCondition="false"/>
	<species id="M_13BDglcn_e" name="M_1_3_beta_D_Glucan_C6H10O5" compartment="Extra_organism" charge="0" boundaryCondition="false"/>
	<species id="M_13dampp_c" name="M_1_3_Diaminopropane_C3H12N2" compartment="Cytosol" charge="2" boundaryCondition="false"/>
	<species id="M_13dpg_c" name="M_3_Phospho_D_glyceroyl_phosphate_C3H4O10P2" compartment="Cytosol" charge="-4" boundaryCondition="false"/>
	<species id="M_14glun_c" name="M__1_4_alpha_D_Glucosyl_n_C6H12O6" compartment="Cytosol" charge="0" boundaryCondition="false"/>
	<species id="M_1Dgali_c" name="M_1_alpha_D_Galactosyl_myo_inositol_C12H22O11" compartment="Cytosol" charge="0" boundaryCondition="false"/>
	<species id="M_1ag3p_SC_c" name="M_1_Acyl_sn_glycerol_3_phosphate_C1920H3622O70P1000" compartment="Cytosol" charge="-200" boundaryCondition="false"/>
	<species id="M_1agly3p_SC_c" name="M_1_Acyl_glycerone_3_phosphate__yeast_specific_C1920H3422O700P100" compartment="Cytosol" charge="-200" boundaryCondition="false"/>
	<species id="M_1p3h5c_c" name="M_L_1_Pyrroline_3_hydroxy_5_carboxylate_C5H6NO3" compartment="Cytosol" charge="-1" boundaryCondition="false"/>
	<species id="M_1p3h5c_m" name="M_L_1_Pyrroline_3_hydroxy_5_carboxylate_C5H6NO3" compartment="Mitochondria" charge="-1" boundaryCondition="false"/>
	<species id="M_1pyr5c_c" name="M_1_Pyrroline_5_carboxylate_C5H6NO2" compartment="Cytosol" charge="-1" boundaryCondition="false"/>
	<species id="M_1pyr5c_m" name="M_1_Pyrroline_5_carboxylate_C5H6NO2" compartment="Mitochondria" charge="-1" boundaryCondition="false"/>
	<species id="M_23dhmb_m" name="M__R__2_3_Dihydroxy_3_methylbutanoate_C5H9O4" compartment="Mitochondria" charge="-1" boundaryCondition="false"/>
	<species id="M_23dhmp_m" name="M__R__2_3_Dihydroxy_3_methylpentanoate_C6H11O4" compartment="Mitochondria" charge="-1" boundaryCondition="false"/>
	<species id="M_23dpg_c" name="M_2_3_Disphospho_D_glycerate_C3H3O10P2" compartment="Cytosol" charge="-5" boundaryCondition="false"/>
	<species id="M_25aics_c" name="M__S__2_5_Amino_1__5_phospho_D_ribosyl_imidazole_4_carboxamidosuccinate_C13H15N4O12P" compartment="Cytosol" charge="-4" boundaryCondition="false"/>
	<species id="M_25dhpp_c" name="M_2_5_Diamino_6_hydroxy_4__5__phosphoribosylamino__pyrimidine_C9H14N5O8P" compartment="Cytosol" charge="-2" boundaryCondition="false"/>
	<species id="M_2ahbut_m" name="M__S__2_Aceto_2_hydroxybutanoate_C6H9O4" compartment="Mitochondria" charge="-1" boundaryCondition="false"/>
	<species id="M_2ahhmd_m" name="M_2_Amino_4_hydroxy_6_hydroxymethyl_7_8_dihydropteridine_diphosphate_C7H8N5O8P2" compartment="Mitochondria" charge="-3" boundaryCondition="false"/>
	<species id="M_2ahhmp_m" name="M_2_Amino_4_hydroxy_6_hydroxymethyl_7_8_dihydropteridine_C7H9N5O2" compartment="Mitochondria" charge="0" boundaryCondition="false"/>
	<species id="M_2cpr5p_c" name="M_1__2_Carboxyphenylamino__1_deoxy_D_ribulose_5_phosphate_C12H13NO9P" compartment="Cytosol" charge="-3" boundaryCondition="false"/>
	<species id="M_2dda7p_c" name="M_2_Dehydro_3_deoxy_D_arabino_heptonate_7_phosphate_C7H10O10P" compartment="Cytosol" charge="-3" boundaryCondition="false"/>
	<species id="M_2dda7p_m" name="M_2_Dehydro_3_deoxy_D_arabino_heptonate_7_phosphate_C7H10O10P" compartment="Mitochondria" charge="-3" boundaryCondition="false"/>
	<species id="M_2dhp_c" name="M_2_Dehydropantoate_C6H9O4" compartment="Cytosol" charge="-1" boundaryCondition="false"/>
	<species id="M_2dhp_m" name="M_2_Dehydropantoate_C6H9O4" compartment="Mitochondria" charge="-1" boundaryCondition="false"/>
	<species id="M_2dr1p_c" name="M_2_Deoxy_D_ribose_1_phosphate_C5H9O7P" compartment="Cytosol" charge="-2" boundaryCondition="false"/>
	<species id="M_2dr5p_c" name="M_2_Deoxy_D_ribose_5_phosphate_C5H9O7P" compartment="Cytosol" charge="-2" boundaryCondition="false"/>
	<species id="M_2hhxdal_c" name="M_2_Hydroxy_hexadecanal_C16H32O2" compartment="Cytosol" charge="0" boundaryCondition="false"/>
	<species id="M_2ippm_c" name="M_2_Isopropylmaleate_C7H8O4" compartment="Cytosol" charge="-2" boundaryCondition="false"/>
	<species id="M_2mahmp_c" name="M_2_Methyl_4_amino_5_hydroxymethylpyrimidine_diphosphate_C6H8N3O7P2" compartment="Cytosol" charge="-3" boundaryCondition="false"/>
	<species id="M_2mcit_c" name="M_2_Methylcitrate_C7H7O7" compartment="Cytosol" charge="-3" boundaryCondition="false"/>
	<species id="M_2mcit_m" name="M_2_Methylcitrate_C7H7O7" compartment="Mitochondria" charge="-3" boundaryCondition="false"/>
	<species id="M_2obut_c" name="M_2_Oxobutanoate_C4H5O3" compartment="Cytosol" charge="-1" boundaryCondition="false"/>
	<species id="M_2obut_m" name="M_2_Oxobutanoate_C4H5O3" compartment="Mitochondria" charge="-1" boundaryCondition="false"/>
	<species id="M_2ohph_5_c" name="M_2_Octaprenyl_6_hydroxyphenol__5_repeating_units__C36H54O2" compartment="Cytosol" charge="0" boundaryCondition="false"/>
	<species id="M_2ohph_5_n" name="M_2_Octaprenyl_6_hydroxyphenol__5_repeating_units__C36H54O2" compartment="Nucleus" charge="0" boundaryCondition="false"/>
	<species id="M_2ombzl_5_m" name="M_2_Octaprenyl_6_methoxy_1_4_benzoquinol__5_repeating_units__C37H56O3" compartment="Mitochondria" charge="0" boundaryCondition="false"/>
	<species id="M_2omhmbl_5_m" name="M_2_Octaprenyl_3_methyl_5_hydroxy_6_methoxy_1_4_benzoquinol__5_repeating_units__C38H58O4" compartment="Mitochondria" charge="0" boundaryCondition="false"/>
	<species id="M_2ommbl_5_m" name="M_2_Octaprenyl3_methyl_6_methoxy_1_4_benzoquinol__5_repeating_units__C38H58O3" compartment="Mitochondria" charge="0" boundaryCondition="false"/>
	<species id="M_2omph_5_c" name="M_2_Octaprenyl_6_methoxyphenol__5_repeating_units__C37H56O2" compartment="Cytosol" charge="0" boundaryCondition="false"/>
	<species id="M_2omph_5_m" name="M_2_Octaprenyl_6_methoxyphenol__5_repeating_units__C37H56O2" compartment="Mitochondria" charge="0" boundaryCondition="false"/>
	<species id="M_2omph_5_n" name="M_2_Octaprenyl_6_methoxyphenol__5_repeating_units__C37H56O2" compartment="Nucleus" charge="0" boundaryCondition="false"/>
	<species id="M_2oph_5_c" name="M_2_Octaprenylphenol__5_repeating_units__C36H54O" compartment="Cytosol" charge="0" boundaryCondition="false"/>
	<species id="M_2oxoadp_c" name="M_2_Oxoadipate_C6H6O5" compartment="Cytosol" charge="-2" boundaryCondition="false"/>
	<species id="M_2oxoadp_m" name="M_2_Oxoadipate_C6H6O5" compartment="Mitochondria" charge="-2" boundaryCondition="false"/>
	<species id="M_2pg_c" name="M_D_Glycerate_2_phosphate_C3H4O7P" compartment="Cytosol" charge="-3" boundaryCondition="false"/>
	<species id="M_34hpp_c" name="M_3__4_Hydroxyphenyl_pyruvate_C9H7O4" compartment="Cytosol" charge="-1" boundaryCondition="false"/>
	<species id="M_34hpp_m" name="M_3__4_Hydroxyphenyl_pyruvate_C9H7O4" compartment="Mitochondria" charge="-1" boundaryCondition="false"/>
	<species id="M_34hpp_x" name="M_3__4_Hydroxyphenyl_pyruvate_C9H7O4" compartment="Peroxisome" charge="-1" boundaryCondition="false"/>
	<species id="M_35ccmp_c" name="M_3__5__Cyclic_CMP_C9H11N3O7P" compartment="Cytosol" charge="-1" boundaryCondition="false"/>
	<species id="M_35cdamp_c" name="M_3__5__Cyclic_dAMP_C10H11N5O5P" compartment="Cytosol" charge="-1" boundaryCondition="false"/>
	<species id="M_35cgmp_c" name="M_3__5__Cyclic_GMP_C10H11N5O7P" compartment="Cytosol" charge="-1" boundaryCondition="false"/>
	<species id="M_35cimp_c" name="M_3__5__Cyclic_IMP_C10H10N4O7P" compartment="Cytosol" charge="-1" boundaryCondition="false"/>
	<species id="M_3c2hmp_c" name="M_3_Carboxy_2_hydroxy_4_methylpentanoate_C7H10O5" compartment="Cytosol" charge="-2" boundaryCondition="false"/>
	<species id="M_3c3hmp_c" name="M_3_Carboxy_3_hydroxy_4_methylpentanoate_C7H10O5" compartment="Cytosol" charge="-2" boundaryCondition="false"/>
	<species id="M_3c3hmp_m" name="M_3_Carboxy_3_hydroxy_4_methylpentanoate_C7H10O5" compartment="Mitochondria" charge="-2" boundaryCondition="false"/>
	<species id="M_3c4mop_c" name="M_3_Carboxy_4_methyl_2_oxopentanoate_C7H8O5" compartment="Cytosol" charge="-2" boundaryCondition="false"/>
	<species id="M_3c4mop_m" name="M_3_Carboxy_4_methyl_2_oxopentanoate_C7H8O5" compartment="Mitochondria" charge="-2" boundaryCondition="false"/>
	<species id="M_3dhq_c" name="M_3_Dehydroquinate_C7H9O6" compartment="Cytosol" charge="-1" boundaryCondition="false"/>
	<species id="M_3dhsk_c" name="M_3_Dehydroshikimate_C7H7O5" compartment="Cytosol" charge="-1" boundaryCondition="false"/>
	<species id="M_3dsphgn_c" name="M_3_Dehydrosphinganine_C18H38NO2" compartment="Cytosol" charge="1" boundaryCondition="false"/>
	<species id="M_3hacoa_x" name="M__S__3_Hydroxyacyl_CoA_C24H35N7O18P3RS" compartment="Peroxisome" charge="-4" boundaryCondition="false"/>
	<species id="M_3hanthrn_c" name="M_3_Hydroxyanthranilate_C7H7NO3" compartment="Cytosol" charge="0" boundaryCondition="false"/>
	<species id="M_3hdcoa_x" name="M__S__3_Hydroxydecanoyl_CoA_C31H50N7O18P3S" compartment="Peroxisome" charge="-4" boundaryCondition="false"/>
	<species id="M_3hddcoa_x" name="M__S__3_Hydroxydodecanoyl_CoA_C33H54N7O18P3S" compartment="Peroxisome" charge="-4" boundaryCondition="false"/>
	<species id="M_3hhdcoa_x" name="M__S__3_Hydroxyhexadecanoyl_CoA_C37H62N7O18P3S" compartment="Peroxisome" charge="-4" boundaryCondition="false"/>
	<species id="M_3hodcoa_x" name="M__S__3_Hydroxyoctadecanoyl_CoA_C39H66N7O18P3S" compartment="Peroxisome" charge="-4" boundaryCondition="false"/>
	<species id="M_3htdcoa_x" name="M__S__3_Hydroxytetradecanoyl_CoA_C35H58N7O18P3S" compartment="Peroxisome" charge="-4" boundaryCondition="false"/>
	<species id="M_3hxccoa_x" name="M__S__3_Hydroxyhexacosyl_CoA_C47H82N7O18P3S" compartment="Peroxisome" charge="-4" boundaryCondition="false"/>
	<species id="M_3ig3p_c" name="M_C___3_Indolyl__glycerol_3_phosphate_C11H12NO6P" compartment="Cytosol" charge="-2" boundaryCondition="false"/>
	<species id="M_3mob_c" name="M_3_Methyl_2_oxobutanoate_C5H7O3" compartment="Cytosol" charge="-1" boundaryCondition="false"/>
	<species id="M_3mob_m" name="M_3_Methyl_2_oxobutanoate_C5H7O3" compartment="Mitochondria" charge="-1" boundaryCondition="false"/>
	<species id="M_3mop_c" name="M__S__3_Methyl_2_oxopentanoate_C6H9O3" compartment="Cytosol" charge="-1" boundaryCondition="false"/>
	<species id="M_3mop_m" name="M__S__3_Methyl_2_oxopentanoate_C6H9O3" compartment="Mitochondria" charge="-1" boundaryCondition="false"/>
	<species id="M_3oacoa_x" name="M_3_Oxoacyl_CoA_C24H33N7O18P3RS" compartment="Peroxisome" charge="-4" boundaryCondition="false"/>
	<species id="M_3odcoa_x" name="M_3_Oxodecanoyl_CoA_C31H48N7O18P3S" compartment="Peroxisome" charge="-4" boundaryCondition="false"/>
	<species id="M_3oddcoa_x" name="M_3_Oxododecanoyl_CoA_C33H52N7O18P3S" compartment="Peroxisome" charge="-4" boundaryCondition="false"/>
	<species id="M_3ohdcoa_x" name="M_3_Oxohexadecanoyl_CoA_C37H60N7O18P3S" compartment="Peroxisome" charge="-4" boundaryCondition="false"/>
	<species id="M_3ohodcoa_x" name="M_3_Oxooctadecanoyl_CoA_C39H64N7O18P3S" compartment="Peroxisome" charge="-4" boundaryCondition="false"/>
	<species id="M_3ohxccoa_x" name="M_3_Oxohexacosyl_CoA_C47H80N7O18P3S" compartment="Peroxisome" charge="-4" boundaryCondition="false"/>
	<species id="M_3ophb_5_c" name="M_3_Hexaprenyl_4_hydroxybenzoate_C37H53O3" compartment="Cytosol" charge="-1" boundaryCondition="false"/>
	<species id="M_3ophb_5_m" name="M_3_Hexaprenyl_4_hydroxybenzoate_C37H53O3" compartment="Mitochondria" charge="-1" boundaryCondition="false"/>
	<species id="M_3otdcoa_x" name="M_3_Oxotetradecanoyl_CoA_C35H56N7O18P3S" compartment="Peroxisome" charge="-4" boundaryCondition="false"/>
	<species id="M_3pg_c" name="M_3_Phospho_D_glycerate_C3H4O7P" compartment="Cytosol" charge="-3" boundaryCondition="false"/>
	<species id="M_3php_c" name="M_3_Phosphohydroxypyruvate_C3H2O7P" compartment="Cytosol" charge="-3" boundaryCondition="false"/>
	<species id="M_3psme_c" name="M_5_O__1_Carboxyvinyl__3_phosphoshikimate_C10H9O10P" compartment="Cytosol" charge="-4" boundaryCondition="false"/>
	<species id="M_44mctr_c" name="M_4_4_dimethylcholesta_8_14_24_trienol_C29H46O" compartment="Cytosol" charge="0" boundaryCondition="false"/>
	<species id="M_44mzym_c" name="M_4_4_dimethylzymosterol_C29H48O" compartment="Cytosol" charge="0" boundaryCondition="false"/>
	<species id="M_4aabutn_c" name="M_4_Acetamidobutanoate_C6H10NO3" compartment="Cytosol" charge="-1" boundaryCondition="false"/>
	<species id="M_4abut_c" name="M_4_Aminobutanoate_C4H9NO2" compartment="Cytosol" charge="0" boundaryCondition="false"/>
	<species id="M_4abut_e" name="M_4_Aminobutanoate_C4H9NO2" compartment="Extra_organism" charge="0" boundaryCondition="false"/>
	<species id="M_4abut_m" name="M_4_Aminobutanoate_C4H9NO2" compartment="Mitochondria" charge="0" boundaryCondition="false"/>
	<species id="M_4abutn_c" name="M_4_Aminobutanal_C4H10NO" compartment="Cytosol" charge="1" boundaryCondition="false"/>
	<species id="M_4abutn_m" name="M_4_Aminobutanal_C4H10NO" compartment="Mitochondria" charge="1" boundaryCondition="false"/>
	<species id="M_4abz_c" name="M_4_Aminobenzoate_C7H6NO2" compartment="Cytosol" charge="-1" boundaryCondition="false"/>
	<species id="M_4abz_m" name="M_4_Aminobenzoate_C7H6NO2" compartment="Mitochondria" charge="-1" boundaryCondition="false"/>
	<species id="M_4adcho_c" name="M_4_amino_4_deoxychorismate_C10H10NO5" compartment="Cytosol" charge="-1" boundaryCondition="false"/>
	<species id="M_4ahmmp_c" name="M_4_Amino_5_hydroxymethyl_2_methylpyrimidine_C6H9N3O" compartment="Cytosol" charge="0" boundaryCondition="false"/>
	<species id="M_4ampm_c" name="M_4_Amino_2_methyl_5_phosphomethylpyrimidine_C6H8N3O4P" compartment="Cytosol" charge="-2" boundaryCondition="false"/>
	<species id="M_4fumacac_c" name="M_4_Fumarylacetoacetate_C8H6O6" compartment="Cytosol" charge="-2" boundaryCondition="false"/>
	<species id="M_4gudbd_c" name="M_4_Guanidinobutanamide_C5H13N4O" compartment="Cytosol" charge="1" boundaryCondition="false"/>
	<species id="M_4gudbutn_c" name="M_4_Guanidinobutanoate_C5H11N3O2" compartment="Cytosol" charge="0" boundaryCondition="false"/>
	<species id="M_4h2oglt_c" name="M_4_Hydroxy_2_oxoglutarate_C5H4O6" compartment="Cytosol" charge="-2" boundaryCondition="false"/>
	<species id="M_4h2oglt_m" name="M_4_Hydroxy_2_oxoglutarate_C5H4O6" compartment="Mitochondria" charge="-2" boundaryCondition="false"/>
	<species id="M_4h2oglt_x" name="M_4_Hydroxy_2_oxoglutarate_C5H4O6" compartment="Peroxisome" charge="-2" boundaryCondition="false"/>
	<species id="M_4hbz_c" name="M_4_Hydroxybenzoate_C7H5O3" compartment="Cytosol" charge="-1" boundaryCondition="false"/>
	<species id="M_4hbz_m" name="M_4_Hydroxybenzoate_C7H5O3" compartment="Mitochondria" charge="-1" boundaryCondition="false"/>
	<species id="M_4hglusa_m" name="M_L_4_Hydroxyglutamate_semialdehyde_C5H9NO4" compartment="Mitochondria" charge="0" boundaryCondition="false"/>
	<species id="M_4hpro_LT_c" name="M_trans_4_Hydroxy_L_proline_C5H9NO3" compartment="Cytosol" charge="0" boundaryCondition="false"/>
	<species id="M_4hpro_LT_m" name="M_trans_4_Hydroxy_L_proline_C5H9NO3" compartment="Mitochondria" charge="0" boundaryCondition="false"/>
	<species id="M_4hthr_c" name="M_4_Hydroxy_L_threonine_C4H9NO4" compartment="Cytosol" charge="0" boundaryCondition="false"/>
	<species id="M_4mhetz_c" name="M_4_Methyl_5__2_hydroxyethyl__thiazole_C6H9NOS" compartment="Cytosol" charge="0" boundaryCondition="false"/>
	<species id="M_4mlacac_c" name="M_4_Maleylacetoacetate_C8H6O6" compartment="Cytosol" charge="-2" boundaryCondition="false"/>
	<species id="M_4mop_c" name="M_4_Methyl_2_oxopentanoate_C6H9O3" compartment="Cytosol" charge="-1" boundaryCondition="false"/>
	<species id="M_4mop_m" name="M_4_Methyl_2_oxopentanoate_C6H9O3" compartment="Mitochondria" charge="-1" boundaryCondition="false"/>
	<species id="M_4mpetz_c" name="M_4_Methyl_5__2_phosphoethyl__thiazole_C6H8NO4PS" compartment="Cytosol" charge="-2" boundaryCondition="false"/>
	<species id="M_4mzym_c" name="M_4_methylzymosterol_C28H46O" compartment="Cytosol" charge="0" boundaryCondition="false"/>
	<species id="M_4mzym_int1_c" name="M_4_Methylzymosterol_intermediate_1_C29H46O3" compartment="Cytosol" charge="0" boundaryCondition="false"/>
	<species id="M_4mzym_int2_c" name="M_4_Methylzymosterol_intermediate_2_C28H44O" compartment="Cytosol" charge="0" boundaryCondition="false"/>
	<species id="M_4pasp_c" name="M_4_Phospho_L_aspartate_C4H6NO7P" compartment="Cytosol" charge="-2" boundaryCondition="false"/>
	<species id="M_4ppan_c" name="M_D_4__Phosphopantothenate_C9H15NO8P" compartment="Cytosol" charge="-3" boundaryCondition="false"/>
	<species id="M_4ppcys_c" name="M_N___R__4_Phosphopantothenoyl__L_cysteine_C12H20N2O9PS" compartment="Cytosol" charge="-3" boundaryCondition="false"/>
	<species id="M_4r5au_c" name="M_4__1_D_Ribitylamino__5_aminouracil_C9H16N4O6" compartment="Cytosol" charge="0" boundaryCondition="false"/>
	<species id="M_5aizc_c" name="M_5_amino_1__5_phospho_D_ribosyl_imidazole_4_carboxylate_C9H11N3O9P" compartment="Cytosol" charge="-3" boundaryCondition="false"/>
	<species id="M_5aop_c" name="M_5_Amino_4_oxopentanoate_C5H9NO3" compartment="Cytosol" charge="0" boundaryCondition="false"/>
	<species id="M_5aop_e" name="M_5_Amino_4_oxopentanoate_C5H9NO3" compartment="Extra_organism" charge="0" boundaryCondition="false"/>
	<species id="M_5aop_m" name="M_5_Amino_4_oxopentanoate_C5H9NO3" compartment="Mitochondria" charge="0" boundaryCondition="false"/>
	<species id="M_5aprbu_c" name="M_5_Amino_6__5__phosphoribitylamino_uracil_C9H15N4O9P" compartment="Cytosol" charge="-2" boundaryCondition="false"/>
	<species id="M_5apru_c" name="M_5_Amino_6__5__phosphoribosylamino_uracil_C9H13N4O9P" compartment="Cytosol" charge="-2" boundaryCondition="false"/>
	<species id="M_5dpmev_c" name="M__R__5_Diphosphomevalonate_C6H10O10P2" compartment="Cytosol" charge="-4" boundaryCondition="false"/>
	<species id="M_5fthf_c" name="M_5_Formyltetrahydrofolate_C20H21N7O7" compartment="Cytosol" charge="-2" boundaryCondition="false"/>
	<species id="M_5fthf_m" name="M_5_Formyltetrahydrofolate_C20H21N7O7" compartment="Mitochondria" charge="-2" boundaryCondition="false"/>
	<species id="M_5mta_c" name="M_5_Methylthioadenosine_C11H15N5O3S" compartment="Cytosol" charge="0" boundaryCondition="false"/>
	<species id="M_5mthf_c" name="M_5_Methyltetrahydrofolate_C20H24N7O6" compartment="Cytosol" charge="-1" boundaryCondition="false"/>
	<species id="M_5mthf_m" name="M_5_Methyltetrahydrofolate_C20H24N7O6" compartment="Mitochondria" charge="-1" boundaryCondition="false"/>
	<species id="M_5pmev_c" name="M__R__5_Phosphomevalonate_C6H10O7P" compartment="Cytosol" charge="-3" boundaryCondition="false"/>
	<species id="M_6dg_c" name="M_D_Gal_alpha_1_6D_Glucose_C12H22O11" compartment="Cytosol" charge="0" boundaryCondition="false"/>
	<species id="M_6pgc_c" name="M_6_Phospho_D_gluconate_C6H10O10P" compartment="Cytosol" charge="-3" boundaryCondition="false"/>
	<species id="M_6pgl_c" name="M_6_phospho_D_glucono_1_5_lactone_C6H9O9P" compartment="Cytosol" charge="-2" boundaryCondition="false"/>
	<species id="M_6pgl_r" name="M_6_phospho_D_glucono_1_5_lactone_C6H9O9P" compartment="Endoplasmic_Reticulum" charge="-2" boundaryCondition="false"/>
	<species id="M_8aonn_c" name="M_8_Amino_7_oxononanoate_C9H17NO3" compartment="Cytosol" charge="0" boundaryCondition="false"/>
	<species id="M_8aonn_e" name="M_8_Amino_7_oxononanoate_C9H17NO3" compartment="Extra_organism" charge="0" boundaryCondition="false"/>
	<species id="M_alc_e" name="M_alcane" compartment="Extra_organism" charge="" boundaryCondition="false"/>
	<species id="M_alc_b" name="M_alcane" compartment="Extra_organism" charge="" boundaryCondition="true"/>
	<species id="M_alc_c" name="M_alcane" compartment="Cytosol" charge="" boundaryCondition="false"/>
	<species id="M_ACP_c" name="M_acyl_carrier_protein_C11H21N2O7PRS" compartment="Cytosol" charge="-1" boundaryCondition="false"/>
	<species id="M_ACP_m" name="M_acyl_carrier_protein_C11H21N2O7PRS" compartment="Mitochondria" charge="-1" boundaryCondition="false"/>
	<species id="M_Dara14lac_c" name="M_D_Arabinono_1_4_lactone_C5H8O5" compartment="Cytosol" charge="0" boundaryCondition="false"/>
	<species id="M_L2aadp6sa_c" name="M_L_2_Aminoadipate_6_semialdehyde_C6H11NO3" compartment="Cytosol" charge="0" boundaryCondition="false"/>
	<species id="M_L2aadp_c" name="M_L_2_Aminoadipate_C6H10NO4" compartment="Cytosol" charge="-1" boundaryCondition="false"/>
	<species id="M_Lfmkynr_c" name="M_L_Formylkynurenine_C11H12N2O4" compartment="Cytosol" charge="0" boundaryCondition="false"/>
	<species id="M_Lkynr_c" name="M_L_Kynurenine_C10H12N2O3" compartment="Cytosol" charge="0" boundaryCondition="false"/>
	<species id="M_N1aspmd_c" name="M_N1_Acetylspermidine_C9H23N3O" compartment="Cytosol" charge="2" boundaryCondition="false"/>
	<species id="M_N1sprm_c" name="M_N1_Acetylspermine_C12H31N4O" compartment="Cytosol" charge="3" boundaryCondition="false"/>
	<species id="M_NPmehis_c" name="M_N_pai__Methyl_L_histidine_C7H11N3O2" compartment="Cytosol" charge="0" boundaryCondition="false"/>
	<species id="M_Sfglutth_c" name="M_S_Formylglutathione_C11H16N3O7S" compartment="Cytosol" charge="-1" boundaryCondition="false"/>
	<species id="M_Ssq23epx_c" name="M__S__Squalene_2_3_epoxide_C30H50O" compartment="Cytosol" charge="0" boundaryCondition="false"/>
	<species id="M_Ssq23epx_r" name="M__S__Squalene_2_3_epoxide_C30H50O" compartment="Endoplasmic_Reticulum" charge="0" boundaryCondition="false"/>
	<species id="M_aacoa_c" name="M_Acetoacetyl_CoA_C25H36N7O18P3S" compartment="Cytosol" charge="-4" boundaryCondition="false"/>
	<species id="M_aacoa_m" name="M_Acetoacetyl_CoA_C25H36N7O18P3S" compartment="Mitochondria" charge="-4" boundaryCondition="false"/>
	<species id="M_abt_c" name="M_L_Arabinitol_C5H12O5" compartment="Cytosol" charge="0" boundaryCondition="false"/>
	<species id="M_abt_e" name="M_L_Arabinitol_C5H12O5" compartment="Extra_organism" charge="0" boundaryCondition="false"/>
	<species id="M_acACP_c" name="M_Acetyl_ACP_C13H23N2O8PRS" compartment="Cytosol" charge="-1" boundaryCondition="false"/>
	<species id="M_acACP_m" name="M_Acetyl_ACP_C13H23N2O8PRS" compartment="Mitochondria" charge="-1" boundaryCondition="false"/>
	<species id="M_ac_c" name="M_Acetate_C2H3O2" compartment="Cytosol" charge="-1" boundaryCondition="false"/>
	<species id="M_ac_e" name="M_Acetate_C2H3O2" compartment="Extra_organism" charge="-1" boundaryCondition="false"/>
	<species id="M_ac_m" name="M_Acetate_C2H3O2" compartment="Mitochondria" charge="-1" boundaryCondition="false"/>
	<species id="M_ac_x" name="M_Acetate_C2H3O2" compartment="Peroxisome" charge="-1" boundaryCondition="false"/>
	<species id="M_acac_c" name="M_Acetoacetate_C4H5O3" compartment="Cytosol" charge="-1" boundaryCondition="false"/>
	<species id="M_acald_c" name="M_Acetaldehyde_C2H4O" compartment="Cytosol" charge="0" boundaryCondition="false"/>
	<species id="M_acald_e" name="M_Acetaldehyde_C2H4O" compartment="Extra_organism" charge="0" boundaryCondition="false"/>
	<species id="M_acald_m" name="M_Acetaldehyde_C2H4O" compartment="Mitochondria" charge="0" boundaryCondition="false"/>
	<species id="M_accoa_c" name="M_Acetyl_CoA_C23H34N7O17P3S" compartment="Cytosol" charge="-4" boundaryCondition="false"/>
	<species id="M_accoa_b" name="M_Acetyl_CoA_C23H34N7O17P3S" compartment="Extra_organism" charge="-4" boundaryCondition="true"/>
	<species id="M_accoa_m" name="M_Acetyl_CoA_C23H34N7O17P3S" compartment="Mitochondria" charge="-4" boundaryCondition="false"/>
	<species id="M_accoa_n" name="M_Acetyl_CoA_C23H34N7O17P3S" compartment="Nucleus" charge="-4" boundaryCondition="false"/>
	<species id="M_accoa_x" name="M_Acetyl_CoA_C23H34N7O17P3S" compartment="Peroxisome" charge="-4" boundaryCondition="false"/>
	<species id="M_acg5p_m" name="M_N_Acetyl_L_glutamyl_5_phosphate_C7H9NO8P" compartment="Mitochondria" charge="-3" boundaryCondition="false"/>
	<species id="M_acg5sa_m" name="M_N_Acetyl_L_glutamate_5_semialdehyde_C7H10NO4" compartment="Mitochondria" charge="-1" boundaryCondition="false"/>
	<species id="M_acgam1p_c" name="M_N_Acetyl_D_glucosamine_1_phosphate_C8H14NO9P" compartment="Cytosol" charge="-2" boundaryCondition="false"/>
	<species id="M_acgam6p_c" name="M_N_Acetyl_D_glucosamine_6_phosphate_C8H14NO9P" compartment="Cytosol" charge="-2" boundaryCondition="false"/>
	<species id="M_acglu_m" name="M_N_Acetyl_L_glutamate_C7H9NO5" compartment="Mitochondria" charge="-2" boundaryCondition="false"/>
	<species id="M_achms_c" name="M_O_Acetyl_L_homoserine_C6H11NO4" compartment="Cytosol" charge="0" boundaryCondition="false"/>
	<species id="M_acoa_x" name="M_Acyl_CoA_C22H31N7O17P3RS" compartment="Peroxisome" charge="-4" boundaryCondition="false"/>
	<species id="M_acorn_m" name="M_N2_Acetyl_L_ornithine_C7H14N2O3" compartment="Mitochondria" charge="0" boundaryCondition="false"/>
	<species id="M_acrn_c" name="M_O_Acetylcarnitine_C9H17NO4" compartment="Cytosol" charge="0" boundaryCondition="false"/>
	<species id="M_acrn_m" name="M_O_Acetylcarnitine_C9H17NO4" compartment="Mitochondria" charge="0" boundaryCondition="false"/>
	<species id="M_acrn_x" name="M_O_Acetylcarnitine_C9H17NO4" compartment="Peroxisome" charge="0" boundaryCondition="false"/>
	<species id="M_acser_c" name="M_O_Acetyl_L_serine_C5H9NO4" compartment="Cytosol" charge="0" boundaryCondition="false"/>
	<species id="M_acybut_c" name="M_gamma_Amino_gamma_cyanobutanoate_C5H8N2O2" compartment="Cytosol" charge="0" boundaryCondition="false"/>
	<species id="M_ade_c" name="M_Adenine_C5H5N5" compartment="Cytosol" charge="0" boundaryCondition="false"/>
	<species id="M_ade_e" name="M_Adenine_C5H5N5" compartment="Extra_organism" charge="0" boundaryCondition="false"/>
	<species id="M_ade_m" name="M_Adenine_C5H5N5" compartment="Mitochondria" charge="0" boundaryCondition="false"/>
	<species id="M_adn_c" name="M_Adenosine_C10H13N5O4" compartment="Cytosol" charge="0" boundaryCondition="false"/>
	<species id="M_adn_e" name="M_Adenosine_C10H13N5O4" compartment="Extra_organism" charge="0" boundaryCondition="false"/>
	<species id="M_adn_m" name="M_Adenosine_C10H13N5O4" compartment="Mitochondria" charge="0" boundaryCondition="false"/>
	<species id="M_adp_c" name="M_ADP_C10H12N5O10P2" compartment="Cytosol" charge="-3" boundaryCondition="false"/>
	<species id="M_adp_g" name="M_ADP_C10H12N5O10P2" compartment="Golgi_Apparatus" charge="-3" boundaryCondition="false"/>
	<species id="M_adp_m" name="M_ADP_C10H12N5O10P2" compartment="Mitochondria" charge="-3" boundaryCondition="false"/>
	<species id="M_adp_n" name="M_ADP_C10H12N5O10P2" compartment="Nucleus" charge="-3" boundaryCondition="false"/>
	<species id="M_adp_v" name="M_ADP_C10H12N5O10P2" compartment="Vacuole" charge="-3" boundaryCondition="false"/>
	<species id="M_adp_x" name="M_ADP_C10H12N5O10P2" compartment="Peroxisome" charge="-3" boundaryCondition="false"/>
	<species id="M_adprib_c" name="M_ADPribose_C15H21N5O14P2" compartment="Cytosol" charge="-2" boundaryCondition="false"/>
	<species id="M_adprib_m" name="M_ADPribose_C15H21N5O14P2" compartment="Mitochondria" charge="-2" boundaryCondition="false"/>
	<species id="M_ahcys_c" name="M_S_Adenosyl_L_homocysteine_C14H20N6O5S" compartment="Cytosol" charge="0" boundaryCondition="false"/>
	<species id="M_ahcys_m" name="M_S_Adenosyl_L_homocysteine_C14H20N6O5S" compartment="Mitochondria" charge="0" boundaryCondition="false"/>
	<species id="M_ahcys_n" name="M_S_Adenosyl_L_homocysteine_C14H20N6O5S" compartment="Nucleus" charge="0" boundaryCondition="false"/>
	<species id="M_ahdt_c" name="M_2_Amino_4_hydroxy_6__erythro_1_2_3_trihydroxypropyl_dihydropteridine_triphosphate_C9H12N5O13P3" compartment="Cytosol" charge="-4" boundaryCondition="false"/>
	<species id="M_aicar_c" name="M_5_Amino_1__5_Phospho_D_ribosyl_imidazole_4_carboxamide_C9H13N4O8P" compartment="Cytosol" charge="-2" boundaryCondition="false"/>
	<species id="M_air_c" name="M_5_amino_1__5_phospho_D_ribosyl_imidazole_C8H12N3O7P" compartment="Cytosol" charge="-2" boundaryCondition="false"/>
	<species id="M_akg_c" name="M_2_Oxoglutarate_C5H4O5" compartment="Cytosol" charge="-2" boundaryCondition="false"/>
	<species id="M_akg_e" name="M_2_Oxoglutarate_C5H4O5" compartment="Extra_organism" charge="-2" boundaryCondition="false"/>
	<species id="M_akg_m" name="M_2_Oxoglutarate_C5H4O5" compartment="Mitochondria" charge="-2" boundaryCondition="false"/>
	<species id="M_akg_n" name="M_2_Oxoglutarate_C5H4O5" compartment="Nucleus" charge="-2" boundaryCondition="false"/>
	<species id="M_akg_x" name="M_2_Oxoglutarate_C5H4O5" compartment="Peroxisome" charge="-2" boundaryCondition="false"/>
	<species id="M_ala_B_c" name="M_beta_Alanine_C3H7NO2" compartment="Cytosol" charge="0" boundaryCondition="false"/>
	<species id="M_ala_L_c" name="M_L_Alanine_C3H7NO2" compartment="Cytosol" charge="0" boundaryCondition="false"/>
	<species id="M_ala_L_e" name="M_L_Alanine_C3H7NO2" compartment="Extra_organism" charge="0" boundaryCondition="false"/>
	<species id="M_ala_L_m" name="M_L_Alanine_C3H7NO2" compartment="Mitochondria" charge="0" boundaryCondition="false"/>
	<species id="M_alac_S_m" name="M__S__2_Acetolactate_C5H7O4" compartment="Mitochondria" charge="-1" boundaryCondition="false"/>
	<species id="M_alatrna_c" name="M_L_Alanyl_tRNA_Ala__C3H6NOR" compartment="Cytosol" charge="1" boundaryCondition="false"/>
	<species id="M_allphn_c" name="M_Allophanate_C2H3N2O3" compartment="Cytosol" charge="-1" boundaryCondition="false"/>
	<species id="M_alltn_c" name="M_Allantoin_C4H6N4O3" compartment="Cytosol" charge="0" boundaryCondition="false"/>
	<species id="M_alltn_e" name="M_Allantoin_C4H6N4O3" compartment="Extra_organism" charge="0" boundaryCondition="false"/>
	<species id="M_alltt_c" name="M_Allantoate_C4H7N4O4" compartment="Cytosol" charge="-1" boundaryCondition="false"/>
	<species id="M_alltt_e" name="M_Allantoate_C4H7N4O4" compartment="Extra_organism" charge="-1" boundaryCondition="false"/>
	<species id="M_alpam_m" name="M_S_aminomethyldihydrolipoamide_C9H21N2OS2" compartment="Mitochondria" charge="1" boundaryCondition="false"/>
	<species id="M_alpro_m" name="M_S_Aminomethyldihydrolipoylprotein_CH6NS2X" compartment="Mitochondria" charge="1" boundaryCondition="false"/>
	<species id="M_am6sa_c" name="M_2_Aminomuconate_6_semialdehyde_C6H7NO3" compartment="Cytosol" charge="0" boundaryCondition="false"/>
	<species id="M_amet_c" name="M_S_Adenosyl_L_methionine_C15H23N6O5S" compartment="Cytosol" charge="1" boundaryCondition="false"/>
	<species id="M_amet_e" name="M_S_Adenosyl_L_methionine_C15H23N6O5S" compartment="Extra_organism" charge="1" boundaryCondition="false"/>
	<species id="M_amet_m" name="M_S_Adenosyl_L_methionine_C15H23N6O5S" compartment="Mitochondria" charge="1" boundaryCondition="false"/>
	<species id="M_amet_n" name="M_S_Adenosyl_L_methionine_C15H23N6O5S" compartment="Nucleus" charge="1" boundaryCondition="false"/>
	<species id="M_ametam_c" name="M_S_Adenosylmethioninamine_C14H24N6O3S" compartment="Cytosol" charge="2" boundaryCondition="false"/>
	<species id="M_amob_c" name="M_S_Adenosyl_4_methylthio_2_oxobutanoate_C15H19N5O6S" compartment="Cytosol" charge="0" boundaryCondition="false"/>
	<species id="M_amp_c" name="M_AMP_C10H12N5O7P" compartment="Cytosol" charge="-2" boundaryCondition="false"/>
	<species id="M_amp_m" name="M_AMP_C10H12N5O7P" compartment="Mitochondria" charge="-2" boundaryCondition="false"/>
	<species id="M_amp_x" name="M_AMP_C10H12N5O7P" compartment="Peroxisome" charge="-2" boundaryCondition="false"/>
	<species id="M_amuco_c" name="M_2_Aminomuconate_C6H6NO4" compartment="Cytosol" charge="-1" boundaryCondition="false"/>
	<species id="M_anth_c" name="M_Anthranilate_C7H6NO2" compartment="Cytosol" charge="-1" boundaryCondition="false"/>
	<species id="M_ap4a_c" name="M_P1_P4_Bis_5__adenosyl__tetraphosphate_C20H24N10O19P4" compartment="Cytosol" charge="-4" boundaryCondition="false"/>
	<species id="M_ap4g_c" name="M_P1__5__adenosyl__P4__5__guanosyl__tetraphosphate_C20H24N10O20P4" compartment="Cytosol" charge="-4" boundaryCondition="false"/>
	<species id="M_apep_c" name="M_Nalpha_Acetylpeptide_C6H7N2O4R2" compartment="Cytosol" charge="-1" boundaryCondition="false"/>
	<species id="M_aproa_c" name="M_3_Aminopropanal_C3H8NO" compartment="Cytosol" charge="1" boundaryCondition="false"/>
	<species id="M_aprop_c" name="M_alpha_Aminopropiononitrile_C3H7N2" compartment="Cytosol" charge="1" boundaryCondition="false"/>
	<species id="M_aprut_c" name="M_N_Acetylputrescine_C6H15N2O" compartment="Cytosol" charge="1" boundaryCondition="false"/>
	<species id="M_aps_c" name="M_Adenosine_5__phosphosulfate_C10H12N5O10PS" compartment="Cytosol" charge="-2" boundaryCondition="false"/>
	<species id="M_arab_D_c" name="M_D_Arabinose_C5H10O5" compartment="Cytosol" charge="0" boundaryCondition="false"/>
	<species id="M_arab_D_e" name="M_D_Arabinose_C5H10O5" compartment="Extra_organism" charge="0" boundaryCondition="false"/>
	<species id="M_arab_L_c" name="M_L_Arabinose_C5H10O5" compartment="Cytosol" charge="0" boundaryCondition="false"/>
	<species id="M_arab_L_e" name="M_L_Arabinose_C5H10O5" compartment="Extra_organism" charge="0" boundaryCondition="false"/>
	<species id="M_arg_L_c" name="M_L_Arginine_C6H15N4O2" compartment="Cytosol" charge="1" boundaryCondition="false"/>
	<species id="M_arg_L_e" name="M_L_Arginine_C6H15N4O2" compartment="Extra_organism" charge="1" boundaryCondition="false"/>
	<species id="M_arg_L_m" name="M_L_Arginine_C6H15N4O2" compartment="Mitochondria" charge="1" boundaryCondition="false"/>
	<species id="M_argsuc_c" name="M_N_omega___L_Arginino_succinate_C10H17N4O6" compartment="Cytosol" charge="-1" boundaryCondition="false"/>
	<species id="M_argtrna_c" name="M_L_Arginyl_tRNA_Arg__C6H14N4OR" compartment="Cytosol" charge="2" boundaryCondition="false"/>
	<species id="M_argtrna_m" name="M_L_Arginyl_tRNA_Arg__C6H14N4OR" compartment="Mitochondria" charge="2" boundaryCondition="false"/>
	<species id="M_asn_L_c" name="M_L_Asparagine_C4H8N2O3" compartment="Cytosol" charge="0" boundaryCondition="false"/>
	<species id="M_asn_L_e" name="M_L_Asparagine_C4H8N2O3" compartment="Extra_organism" charge="0" boundaryCondition="false"/>
	<species id="M_asn_L_m" name="M_L_Asparagine_C4H8N2O3" compartment="Mitochondria" charge="0" boundaryCondition="false"/>
	<species id="M_asntrna_c" name="M_L_Asparaginyl_tRNA_Asn__C4H7N2O2R" compartment="Cytosol" charge="1" boundaryCondition="false"/>
	<species id="M_asntrna_m" name="M_L_Asparaginyl_tRNA_Asn__C4H7N2O2R" compartment="Mitochondria" charge="1" boundaryCondition="false"/>
	<species id="M_asp_L_c" name="M_L_Aspartate_C4H6NO4" compartment="Cytosol" charge="-1" boundaryCondition="false"/>
	<species id="M_asp_L_e" name="M_L_Aspartate_C4H6NO4" compartment="Extra_organism" charge="-1" boundaryCondition="false"/>
	<species id="M_asp_L_m" name="M_L_Aspartate_C4H6NO4" compartment="Mitochondria" charge="-1" boundaryCondition="false"/>
	<species id="M_asp_L_n" name="M_L_Aspartate_C4H6NO4" compartment="Nucleus" charge="-1" boundaryCondition="false"/>
	<species id="M_asp_L_x" name="M_L_Aspartate_C4H6NO4" compartment="Peroxisome" charge="-1" boundaryCondition="false"/>
	<species id="M_aspsa_c" name="M_L_Aspartate_4_semialdehyde_C4H7NO3" compartment="Cytosol" charge="0" boundaryCondition="false"/>
	<species id="M_asptrna_c" name="M_L_Aspartyl_tRNA_Asp__C4H5NO3R" compartment="Cytosol" charge="0" boundaryCondition="false"/>
	<species id="M_asptrna_m" name="M_L_Aspartyl_tRNA_Asp__C4H5NO3R" compartment="Mitochondria" charge="0" boundaryCondition="false"/>
	<species id="M_atp_c" name="M_ATP_C10H12N5O13P3" compartment="Cytosol" charge="-4" boundaryCondition="false"/>
	<species id="M_atp_g" name="M_ATP_C10H12N5O13P3" compartment="Golgi_Apparatus" charge="-4" boundaryCondition="false"/>
	<species id="M_atp_m" name="M_ATP_C10H12N5O13P3" compartment="Mitochondria" charge="-4" boundaryCondition="false"/>
	<species id="M_atp_n" name="M_ATP_C10H12N5O13P3" compartment="Nucleus" charge="-4" boundaryCondition="false"/>
	<species id="M_atp_v" name="M_ATP_C10H12N5O13P3" compartment="Vacuole" charge="-4" boundaryCondition="false"/>
	<species id="M_atp_x" name="M_ATP_C10H12N5O13P3" compartment="Peroxisome" charge="-4" boundaryCondition="false"/>
	<species id="M_b124tc_m" name="M_But_1_ene_1_2_4_tricarboxylate_C7H5O6" compartment="Mitochondria" charge="-3" boundaryCondition="false"/>
	<species id="M_btn_c" name="M_Biotin_C10H15N2O3S" compartment="Cytosol" charge="-1" boundaryCondition="false"/>
	<species id="M_btn_e" name="M_Biotin_C10H15N2O3S" compartment="Extra_organism" charge="-1" boundaryCondition="false"/>
	<species id="M_camp_c" name="M_cAMP_C10H11N5O6P" compartment="Cytosol" charge="-1" boundaryCondition="false"/>
	<species id="M_caphis_c" name="M_2__3_Carboxy_3_aminopropyl__L_histidine_C10H16N4O4" compartment="Cytosol" charge="0" boundaryCondition="false"/>
	<species id="M_cbasp_c" name="M_N_Carbamoyl_L_aspartate_C5H6N2O5" compartment="Cytosol" charge="-2" boundaryCondition="false"/>
	<species id="M_cbasp_n" name="M_N_Carbamoyl_L_aspartate_C5H6N2O5" compartment="Nucleus" charge="-2" boundaryCondition="false"/>
	<species id="M_cbp_c" name="M_Carbamoyl_phosphate_CH2NO5P" compartment="Cytosol" charge="-2" boundaryCondition="false"/>
	<species id="M_cbp_n" name="M_Carbamoyl_phosphate_CH2NO5P" compartment="Nucleus" charge="-2" boundaryCondition="false"/>
	<species id="M_cdp_c" name="M_CDP_C9H12N3O11P2" compartment="Cytosol" charge="-3" boundaryCondition="false"/>
	<species id="M_cdp_n" name="M_CDP_C9H12N3O11P2" compartment="Nucleus" charge="-3" boundaryCondition="false"/>
	<species id="M_cdpchol_c" name="M_CDPcholine_C14H25N4O11P2" compartment="Cytosol" charge="-1" boundaryCondition="false"/>
	<species id="M_cdpdag_SC_c" name="M_CDPdiacylglycerol__yeast_specific_C4440H7744N300O1500P200" compartment="Cytosol" charge="-200" boundaryCondition="false"/>
	<species id="M_cdpdag_SC_m" name="M_CDPdiacylglycerol__yeast_specific_C4440H7744N300O1500P200" compartment="Mitochondria" charge="-200" boundaryCondition="false"/>
	<species id="M_cdpea_c" name="M_CDPethanolamine_C11H19N4O11P2" compartment="Cytosol" charge="-1" boundaryCondition="false"/>
	<species id="M_cer1_24_c" name="M_Ceramide_1__Sphinganinen_C240__C42H85NO3" compartment="Cytosol" charge="0" boundaryCondition="false"/>
	<species id="M_cer1_26_c" name="M_Ceramide_1__Sphinganinen_C260__C44H89NO3" compartment="Cytosol" charge="0" boundaryCondition="false"/>
	<species id="M_cer2_24_c" name="M_Ceramide_2__Phytosphingosinen_C240__C42H85NO4" compartment="Cytosol" charge="0" boundaryCondition="false"/>
	<species id="M_cer2_26_c" name="M_Ceramide_2__Phytosphingosinen_C260__C44H89NO4" compartment="Cytosol" charge="0" boundaryCondition="false"/>
	<species id="M_cer2__24_c" name="M_Ceramide_2___Sphinganinen_C240OH__C42H85NO4" compartment="Cytosol" charge="0" boundaryCondition="false"/>
	<species id="M_cer2__26_c" name="M_Ceramide_2___Sphinganinen_C260OH__C44H89NO4" compartment="Cytosol" charge="0" boundaryCondition="false"/>
	<species id="M_cer3_24_c" name="M_Ceramide_3__Phytosphingosinen_C240OH__C42H85NO5" compartment="Cytosol" charge="0" boundaryCondition="false"/>
	<species id="M_cer3_26_c" name="M_Ceramide_3__Phytosphingosinen_C260OH__C44H89NO5" compartment="Cytosol" charge="0" boundaryCondition="false"/>
	<species id="M_cgly_c" name="M_Cys_Gly_C5H10N2O3S" compartment="Cytosol" charge="0" boundaryCondition="false"/>
	<species id="M_ch4s_c" name="M_Methanethiol_CH4S" compartment="Cytosol" charge="0" boundaryCondition="false"/>
	<species id="M_chitin_c" name="M_Chitin__monomer__C8H13NO5" compartment="Cytosol" charge="0" boundaryCondition="false"/>
	<species id="M_chitos_c" name="M_Chitosan_C6H11NO4" compartment="Cytosol" charge="0" boundaryCondition="false"/>
	<species id="M_chol_c" name="M_Choline_C5H14NO" compartment="Cytosol" charge="1" boundaryCondition="false"/>
	<species id="M_chol_e" name="M_Choline_C5H14NO" compartment="Extra_organism" charge="1" boundaryCondition="false"/>
	<species id="M_cholp_c" name="M_Choline_phosphate_C5H13NO4P" compartment="Cytosol" charge="-1" boundaryCondition="false"/>
	<species id="M_chor_c" name="M_chorismate_C10H8O6" compartment="Cytosol" charge="-2" boundaryCondition="false"/>
	<species id="M_cit_c" name="M_Citrate_C6H5O7" compartment="Cytosol" charge="-3" boundaryCondition="false"/>
	<species id="M_cit_e" name="M_Citrate_C6H5O7" compartment="Extra_organism" charge="-3" boundaryCondition="false"/>
	<species id="M_cit_m" name="M_Citrate_C6H5O7" compartment="Mitochondria" charge="-3" boundaryCondition="false"/>
	<species id="M_cit_x" name="M_Citrate_C6H5O7" compartment="Peroxisome" charge="-3" boundaryCondition="false"/>
	<species id="M_citr_L_c" name="M_L_Citrulline_C6H13N3O3" compartment="Cytosol" charge="0" boundaryCondition="false"/>
	<species id="M_clpn_SC_m" name="M_Cardiolipin__yeast_specific_C7380H13688O1700P200" compartment="Mitochondria" charge="-200" boundaryCondition="false"/>
	<species id="M_cmaphis_c" name="M_2_3_Carboxy_3__methylammonio_propyl_L_histidine_C11H18N4O4" compartment="Cytosol" charge="0" boundaryCondition="false"/>
	<species id="M_cmp_c" name="M_CMP_C9H12N3O8P" compartment="Cytosol" charge="-2" boundaryCondition="false"/>
	<species id="M_cmp_m" name="M_CMP_C9H12N3O8P" compartment="Mitochondria" charge="-2" boundaryCondition="false"/>
	<species id="M_cmusa_c" name="M_2_Amino_3_carboxymuconate_semialdehyde_C7H6NO5" compartment="Cytosol" charge="-1" boundaryCondition="false"/>
	<species id="M_co_c" name="M_CO_CO" compartment="Cytosol" charge="0" boundaryCondition="false"/>
	<species id="M_co2_c" name="M_CO2_CO2" compartment="Cytosol" charge="0" boundaryCondition="false"/>
	<species id="M_co2_e" name="M_CO2_CO2" compartment="Extra_organism" charge="0" boundaryCondition="false"/>
	<species id="M_co2_g" name="M_CO2_CO2" compartment="Golgi_Apparatus" charge="0" boundaryCondition="false"/>
	<species id="M_co2_m" name="M_CO2_CO2" compartment="Mitochondria" charge="0" boundaryCondition="false"/>
	<species id="M_co2_n" name="M_CO2_CO2" compartment="Nucleus" charge="0" boundaryCondition="false"/>
	<species id="M_co2_v" name="M_CO2_CO2" compartment="Vacuole" charge="0" boundaryCondition="false"/>
	<species id="M_co2_x" name="M_CO2_CO2" compartment="Peroxisome" charge="0" boundaryCondition="false"/>
	<species id="M_coa_c" name="M_Coenzyme_A_C21H32N7O16P3S" compartment="Cytosol" charge="-4" boundaryCondition="false"/>
	<species id="M_coa_m" name="M_Coenzyme_A_C21H32N7O16P3S" compartment="Mitochondria" charge="-4" boundaryCondition="false"/>
	<species id="M_coa_n" name="M_Coenzyme_A_C21H32N7O16P3S" compartment="Nucleus" charge="-4" boundaryCondition="false"/>
	<species id="M_coa_x" name="M_Coenzyme_A_C21H32N7O16P3S" compartment="Peroxisome" charge="-4" boundaryCondition="false"/>
	<species id="M_cpppg3_c" name="M_Coproporphyrinogen_III_C36H40N4O8" compartment="Cytosol" charge="-4" boundaryCondition="false"/>
	<species id="M_crn_c" name="M_L_Carnitine_C7H15NO3" compartment="Cytosol" charge="0" boundaryCondition="false"/>
	<species id="M_crn_e" name="M_L_Carnitine_C7H15NO3" compartment="Extra_organism" charge="0" boundaryCondition="false"/>
	<species id="M_crn_m" name="M_L_Carnitine_C7H15NO3" compartment="Mitochondria" charge="0" boundaryCondition="false"/>
	<species id="M_crn_x" name="M_L_Carnitine_C7H15NO3" compartment="Peroxisome" charge="0" boundaryCondition="false"/>
	<species id="M_csn_c" name="M_Cytosine_C4H5N3O" compartment="Cytosol" charge="0" boundaryCondition="false"/>
	<species id="M_csn_e" name="M_Cytosine_C4H5N3O" compartment="Extra_organism" charge="0" boundaryCondition="false"/>
	<species id="M_ctp_c" name="M_CTP_C9H12N3O14P3" compartment="Cytosol" charge="-4" boundaryCondition="false"/>
	<species id="M_ctp_m" name="M_CTP_C9H12N3O14P3" compartment="Mitochondria" charge="-4" boundaryCondition="false"/>
	<species id="M_cys_L_c" name="M_L_Cysteine_C3H7NO2S" compartment="Cytosol" charge="0" boundaryCondition="false"/>
	<species id="M_cys_L_e" name="M_L_Cysteine_C3H7NO2S" compartment="Extra_organism" charge="0" boundaryCondition="false"/>
	<species id="M_cyst_L_c" name="M_L_Cystathionine_C7H14N2O4S" compartment="Cytosol" charge="0" boundaryCondition="false"/>
	<species id="M_cyst_L_x" name="M_L_Cystathionine_C7H14N2O4S" compartment="Peroxisome" charge="0" boundaryCondition="false"/>
	<species id="M_cystrna_c" name="M_L_Cysteinyl_tRNA_Cys__C3H6NOSR" compartment="Cytosol" charge="1" boundaryCondition="false"/>
	<species id="M_cytd_c" name="M_Cytidine_C9H13N3O5" compartment="Cytosol" charge="0" boundaryCondition="false"/>
	<species id="M_cytd_e" name="M_Cytidine_C9H13N3O5" compartment="Extra_organism" charge="0" boundaryCondition="false"/>
	<species id="M_dad_2_c" name="M_Deoxyadenosine_C10H13N5O3" compartment="Cytosol" charge="0" boundaryCondition="false"/>
	<species id="M_dad_2_e" name="M_Deoxyadenosine_C10H13N5O3" compartment="Extra_organism" charge="0" boundaryCondition="false"/>
	<species id="M_dadp_c" name="M_dADP_C10H12N5O9P2" compartment="Cytosol" charge="-3" boundaryCondition="false"/>
	<species id="M_dadp_n" name="M_dADP_C10H12N5O9P2" compartment="Nucleus" charge="-3" boundaryCondition="false"/>
	<species id="M_dagpy_SC_c" name="M_diacylglycerol_pyrophosphate__yeast_specific_C3540H6544O1100P200" compartment="Cytosol" charge="-300" boundaryCondition="false"/>
	<species id="M_damp_c" name="M_dAMP_C10H12N5O6P" compartment="Cytosol" charge="-2" boundaryCondition="false"/>
	<species id="M_dann_c" name="M_7_8_Diaminononanoate_C9H21N2O2" compartment="Cytosol" charge="1" boundaryCondition="false"/>
	<species id="M_dann_e" name="M_7_8_Diaminononanoate_C9H21N2O2" compartment="Extra_organism" charge="1" boundaryCondition="false"/>
	<species id="M_datp_c" name="M_dATP_C10H12N5O12P3" compartment="Cytosol" charge="-4" boundaryCondition="false"/>
	<species id="M_db4p_c" name="M_3_4_dihydroxy_2_butanone_4_phosphate_C4H7O6P" compartment="Cytosol" charge="-2" boundaryCondition="false"/>
	<species id="M_dc2coa_x" name="M_trans_Dec_2_enoyl_CoA_C31H48N7O17P3S" compartment="Peroxisome" charge="-4" boundaryCondition="false"/>
	<species id="M_dcaACP_m" name="M_Decanoyl_ACP__n_C100ACP__C21H39N2O8PRS" compartment="Mitochondria" charge="-1" boundaryCondition="false"/>
	<species id="M_dca_c" name="M_Decanoate__n_C100__C10H19O2" compartment="Cytosol" charge="-1" boundaryCondition="false"/>
	<species id="M_dca_e" name="M_Decanoate__n_C100__C10H19O2" compartment="Extra_organism" charge="-1" boundaryCondition="false"/>
	<species id="M_dca_x" name="M_Decanoate__n_C100__C10H19O2" compartment="Peroxisome" charge="-1" boundaryCondition="false"/>
	<species id="M_dcacoa_c" name="M_Decanoyl_CoA__n_C100CoA__C31H50N7O17P3S" compartment="Cytosol" charge="-4" boundaryCondition="false"/>
	<species id="M_dcacoa_x" name="M_Decanoyl_CoA__n_C100CoA__C31H50N7O17P3S" compartment="Peroxisome" charge="-4" boundaryCondition="false"/>
	<species id="M_dcamp_c" name="M_N6__1_2_Dicarboxyethyl__AMP_C14H14N5O11P" compartment="Cytosol" charge="-4" boundaryCondition="false"/>
	<species id="M_dcdp_c" name="M_dCDP_C9H12N3O10P2" compartment="Cytosol" charge="-3" boundaryCondition="false"/>
	<species id="M_dcdp_n" name="M_dCDP_C9H12N3O10P2" compartment="Nucleus" charge="-3" boundaryCondition="false"/>
	<species id="M_dcmp_c" name="M_dCMP_C9H12N3O7P" compartment="Cytosol" charge="-2" boundaryCondition="false"/>
	<species id="M_dctp_c" name="M_dCTP_C9H12N3O13P3" compartment="Cytosol" charge="-4" boundaryCondition="false"/>
	<species id="M_dcyt_c" name="M_Deoxycytidine_C9H13N3O4" compartment="Cytosol" charge="0" boundaryCondition="false"/>
	<species id="M_dcyt_e" name="M_Deoxycytidine_C9H13N3O4" compartment="Extra_organism" charge="0" boundaryCondition="false"/>
	<species id="M_dd2coa_x" name="M_trans_Dodec_2_enoyl_CoA_C33H52N7O17P3S" compartment="Peroxisome" charge="-4" boundaryCondition="false"/>
	<species id="M_ddcaACP_c" name="M_Dodecanoyl_ACP__n_C120ACP__C23H43N2O8PRS" compartment="Cytosol" charge="-1" boundaryCondition="false"/>
	<species id="M_ddcaACP_m" name="M_Dodecanoyl_ACP__n_C120ACP__C23H43N2O8PRS" compartment="Mitochondria" charge="-1" boundaryCondition="false"/>
	<species id="M_dodec_c" name="M_Dodecane__n_C120_C12H26" compartment="Cytosol" charge="0" boundaryCondition="false"/>
	<species id="M_ddecanol_c" name="M_Dodecanol__n_C120_C12H26O" compartment="Cytosol" charge="0" boundaryCondition="false"/>
	<species id="M_ddecanol_e" name="M_Dodecanol__n_C120_C12H26O" compartment="Extra_organism" charge="0" boundaryCondition="false"/>
	<species id="M_ddecanol_x" name="M_Dodecanol__n_C120_C12H26O" compartment="Peroxisome" charge="0" boundaryCondition="false"/>
	<species id="M_ddecanol_b" name="M_Dodecanol__n_C120_C12H26O" compartment="Extra_organism" charge="0" boundaryCondition="true"/>
	<species id="M_ddecanal_c" name="M_Dodecanal__n_C120_C12H24O" compartment="Cytosol" charge="0" boundaryCondition="false"/>
	<species id="M_ddecanal_b" name="M_Dodecanal__n_C120_C12H24O" compartment="Extra_organism" charge="0" boundaryCondition="true"/>
	<species id="M_ddca_c" name="M_Dodecanoate__n_C120__C12H23O2" compartment="Cytosol" charge="-1" boundaryCondition="false"/>
	<species id="M_ddca_x" name="M_Dodecanoate__n_C120__C12H23O2" compartment="Peroxisome" charge="-1" boundaryCondition="false"/>
	<species id="M_ddca_e" name="M_Dodecanoate__n_C120__C12H23O2" compartment="Extra_organism" charge="-1" boundaryCondition="false"/>
	<species id="M_ddca_b" name="M_Dodecanoate__n_C120__C12H23O2" compartment="Extra_organism" charge="-1" boundaryCondition="true"/>
	<species id="M_ddcacoa_c" name="M_Dodecanoyl_CoA__n_C120CoA__C33H54N7O17P3S" compartment="Cytosol" charge="-4" boundaryCondition="false"/>
	<species id="M_ddcacoa_x" name="M_Dodecanoyl_CoA__n_C120CoA__C33H54N7O17P3S" compartment="Peroxisome" charge="-4" boundaryCondition="false"/>
	<species id="M_decane_c" name="M_Decane_n_C100_C10H22" compartment="Cytosol" charge="0" boundaryCondition="false"/>
	<species id="M_decanol_c" name="M_Decanol_n_C100_C10H22O" compartment="Cytosol" charge="-1" boundaryCondition="false"/>
	<species id="M_decanal_c" name="M_Decanal_n_C100_C10H20O_" compartment="Cytosol" charge="-2" boundaryCondition="false"/>	
	<species id="M_dgdp_c" name="M_dGDP_C10H12N5O10P2" compartment="Cytosol" charge="-3" boundaryCondition="false"/>
	<species id="M_dgdp_n" name="M_dGDP_C10H12N5O10P2" compartment="Nucleus" charge="-3" boundaryCondition="false"/>
	<species id="M_dgmp_c" name="M_dGMP_C10H12N5O7P" compartment="Cytosol" charge="-2" boundaryCondition="false"/>
	<species id="M_dgsn_c" name="M_Deoxyguanosine_C10H13N5O4" compartment="Cytosol" charge="0" boundaryCondition="false"/>
	<species id="M_dgsn_e" name="M_Deoxyguanosine_C10H13N5O4" compartment="Extra_organism" charge="0" boundaryCondition="false"/>
	<species id="M_dgtp_c" name="M_dGTP_C10H12N5O13P3" compartment="Cytosol" charge="-4" boundaryCondition="false"/>
	<species id="M_dha_c" name="M_Dihydroxyacetone_C3H6O3" compartment="Cytosol" charge="0" boundaryCondition="false"/>
	<species id="M_dhap_c" name="M_Dihydroxyacetone_phosphate_C3H5O6P" compartment="Cytosol" charge="-2" boundaryCondition="false"/>
	<species id="M_dhap_m" name="M_Dihydroxyacetone_phosphate_C3H5O6P" compartment="Mitochondria" charge="-2" boundaryCondition="false"/>
	<species id="M_dhf_c" name="M_7_8_Dihydrofolate_C19H19N7O6" compartment="Cytosol" charge="-2" boundaryCondition="false"/>
	<species id="M_dhf_m" name="M_7_8_Dihydrofolate_C19H19N7O6" compartment="Mitochondria" charge="-2" boundaryCondition="false"/>
	<species id="M_dhlam_m" name="M_Dihydrolipoamide_C8H17NOS2" compartment="Mitochondria" charge="0" boundaryCondition="false"/>
	<species id="M_dhlpro_m" name="M_Dihydrolipolprotein_H2S2X" compartment="Mitochondria" charge="0" boundaryCondition="false"/>
	<species id="M_dhnpt_c" name="M_Dihydroneopterin_C9H13N5O4" compartment="Cytosol" charge="0" boundaryCondition="false"/>
	<species id="M_dhnpt_m" name="M_Dihydroneopterin_C9H13N5O4" compartment="Mitochondria" charge="0" boundaryCondition="false"/>
	<species id="M_dhor_S_c" name="M__S__Dihydroorotate_C5H5N2O4" compartment="Cytosol" charge="-1" boundaryCondition="false"/>
	<species id="M_dhor_S_n" name="M__S__Dihydroorotate_C5H5N2O4" compartment="Nucleus" charge="-1" boundaryCondition="false"/>
	<species id="M_dhpmp_c" name="M_Dihydroneopterin_monophosphate_C9H12N5O7P" compartment="Cytosol" charge="-2" boundaryCondition="false"/>
	<species id="M_dhpt_c" name="M_Dihydropteroate_C14H13N6O3" compartment="Cytosol" charge="-1" boundaryCondition="false"/>
	<species id="M_dhpt_m" name="M_Dihydropteroate_C14H13N6O3" compartment="Mitochondria" charge="-1" boundaryCondition="false"/>
	<species id="M_din_c" name="M_Deoxyinosine_C10H12N4O4" compartment="Cytosol" charge="0" boundaryCondition="false"/>
	<species id="M_din_e" name="M_Deoxyinosine_C10H12N4O4" compartment="Extra_organism" charge="0" boundaryCondition="false"/>
	<species id="M_dmlz_c" name="M_6_7_Dimethyl_8__1_D_ribityl_lumazine_C13H18N4O6" compartment="Cytosol" charge="0" boundaryCondition="false"/>
	<species id="M_dmpp_c" name="M_Dimethylallyl_diphosphate_C5H9O7P2" compartment="Cytosol" charge="-3" boundaryCondition="false"/>
	<species id="M_dnad_c" name="M_Deamino_NAD_C21H24N6O15P2" compartment="Cytosol" charge="-2" boundaryCondition="false"/>
	<species id="M_dnad_m" name="M_Deamino_NAD_C21H24N6O15P2" compartment="Mitochondria" charge="-2" boundaryCondition="false"/>
	<species id="M_dolichol_c" name="M_Dolichol_C15H28O" compartment="Cytosol" charge="0" boundaryCondition="false"/>
	<species id="M_dolmanp_r" name="M_Dolichyl_phosphate_D_mannose_C21H38O9P" compartment="Endoplasmic_Reticulum" charge="-1" boundaryCondition="false"/>
	<species id="M_dolp_c" name="M_Dolichol_phosphate_C15H27O4P" compartment="Cytosol" charge="-2" boundaryCondition="false"/>
	<species id="M_dolp_r" name="M_Dolichol_phosphate_C15H27O4P" compartment="Endoplasmic_Reticulum" charge="-2" boundaryCondition="false"/>
	<species id="M_dpcoa_c" name="M_Dephospho_CoA_C21H33N7O13P2S" compartment="Cytosol" charge="-2" boundaryCondition="false"/>
	<species id="M_dpcoa_m" name="M_Dephospho_CoA_C21H33N7O13P2S" compartment="Mitochondria" charge="-2" boundaryCondition="false"/>
	<species id="M_drib_c" name="M_Deoxyribose_C5H10O4" compartment="Cytosol" charge="0" boundaryCondition="false"/>
	<species id="M_dscl_c" name="M_dihydrosirohydrochlorin_C42H41N4O16" compartment="Cytosol" charge="-7" boundaryCondition="false"/>
	<species id="M_dtbt_c" name="M_Dethiobiotin_C10H17N2O3" compartment="Cytosol" charge="-1" boundaryCondition="false"/>
	<species id="M_dtdp_c" name="M_dTDP_C10H13N2O11P2" compartment="Cytosol" charge="-3" boundaryCondition="false"/>
	<species id="M_dtmp_c" name="M_dTMP_C10H13N2O8P" compartment="Cytosol" charge="-2" boundaryCondition="false"/>
	<species id="M_dttp_c" name="M_dTTP_C10H13N2O14P3" compartment="Cytosol" charge="-4" boundaryCondition="false"/>
	<species id="M_dttp_e" name="M_dTTP_C10H13N2O14P3" compartment="Extra_organism" charge="-4" boundaryCondition="false"/>
	<species id="M_dudp_c" name="M_dUDP_C9H11N2O11P2" compartment="Cytosol" charge="-3" boundaryCondition="false"/>
	<species id="M_dudp_n" name="M_dUDP_C9H11N2O11P2" compartment="Nucleus" charge="-3" boundaryCondition="false"/>
	<species id="M_dump_c" name="M_dUMP_C9H11N2O8P" compartment="Cytosol" charge="-2" boundaryCondition="false"/>
	<species id="M_dump_n" name="M_dUMP_C9H11N2O8P" compartment="Nucleus" charge="-2" boundaryCondition="false"/>
	<species id="M_duri_c" name="M_Deoxyuridine_C9H12N2O5" compartment="Cytosol" charge="0" boundaryCondition="false"/>
	<species id="M_duri_e" name="M_Deoxyuridine_C9H12N2O5" compartment="Extra_organism" charge="0" boundaryCondition="false"/>
	<species id="M_dutp_c" name="M_dUTP_C9H11N2O14P3" compartment="Cytosol" charge="-4" boundaryCondition="false"/>
	<species id="M_e4hglu_c" name="M_L_erythro_4_Hydroxyglutamate_C5H8NO5" compartment="Cytosol" charge="-1" boundaryCondition="false"/>
	<species id="M_e4hglu_m" name="M_L_erythro_4_Hydroxyglutamate_C5H8NO5" compartment="Mitochondria" charge="-1" boundaryCondition="false"/>
	<species id="M_e4hglu_x" name="M_L_erythro_4_Hydroxyglutamate_C5H8NO5" compartment="Peroxisome" charge="-1" boundaryCondition="false"/>
	<species id="M_e4p_c" name="M_D_Erythrose_4_phosphate_C4H7O7P" compartment="Cytosol" charge="-2" boundaryCondition="false"/>
	<species id="M_e4p_m" name="M_D_Erythrose_4_phosphate_C4H7O7P" compartment="Mitochondria" charge="-2" boundaryCondition="false"/>
	<species id="M_eig3p_c" name="M_D_erythro_1__Imidazol_4_yl_glycerol_3_phosphate_C6H9N2O6P" compartment="Cytosol" charge="-2" boundaryCondition="false"/>
	<species id="M_epist_c" name="M_episterol_C28H46O" compartment="Cytosol" charge="0" boundaryCondition="false"/>
	<species id="M_epm_c" name="M_Epimelibiose_C12H22O11" compartment="Cytosol" charge="0" boundaryCondition="false"/>
	<species id="M_ergst_c" name="M_Ergosterol_C28H44O" compartment="Cytosol" charge="0" boundaryCondition="false"/>
	<species id="M_ergst_e" name="M_Ergosterol_C28H44O" compartment="Extra_organism" charge="0" boundaryCondition="false"/>
	<species id="M_ergst_r" name="M_Ergosterol_C28H44O" compartment="Endoplasmic_Reticulum" charge="0" boundaryCondition="false"/>
	<species id="M_ergtetrol_c" name="M_Ergosta_5_7_22_24__28__tetraen_3beta_ol_C28H42O" compartment="Cytosol" charge="0" boundaryCondition="false"/>
	<species id="M_ergtetrol_r" name="M_Ergosta_5_7_22_24__28__tetraen_3beta_ol_C28H42O" compartment="Endoplasmic_Reticulum" charge="0" boundaryCondition="false"/>
	<species id="M_ergtrol_c" name="M_ergosta_5_7_24_28__trienol_C28H44O" compartment="Cytosol" charge="0" boundaryCondition="false"/>
	<species id="M_etha_c" name="M_Ethanolamine_C2H8NO" compartment="Cytosol" charge="1" boundaryCondition="false"/>
	<species id="M_ethamp_c" name="M_Ethanolamine_phosphate_C2H7NO4P" compartment="Cytosol" charge="-1" boundaryCondition="false"/>
	<species id="M_etoh_c" name="M_Ethanol_C2H6O" compartment="Cytosol" charge="0" boundaryCondition="false"/>
	<species id="M_etoh_e" name="M_Ethanol_C2H6O" compartment="Extra_organism" charge="0" boundaryCondition="false"/>
	<species id="M_etoh_m" name="M_Ethanol_C2H6O" compartment="Mitochondria" charge="0" boundaryCondition="false"/>
	<species id="M_f1p_c" name="M_D_Fructose_1_phosphate_C6H11O9P" compartment="Cytosol" charge="-2" boundaryCondition="false"/>
	<species id="M_f26bp_c" name="M_D_Fructose_2_6_bisphosphate_C6H10O12P2" compartment="Cytosol" charge="-4" boundaryCondition="false"/>
	<species id="M_f6p_B_c" name="M_beta_D_Fructose_6_phosphate_C6H11O9P" compartment="Cytosol" charge="-2" boundaryCondition="false"/>
	<species id="M_f6p_c" name="M_D_Fructose_6_phosphate_C6H11O9P" compartment="Cytosol" charge="-2" boundaryCondition="false"/>
	<species id="M_fad_c" name="M_Flavin_adenine_dinucleotide_oxidized_C27H31N9O15P2" compartment="Cytosol" charge="-2" boundaryCondition="false"/>
	<species id="M_fad_m" name="M_Flavin_adenine_dinucleotide_oxidized_C27H31N9O15P2" compartment="Mitochondria" charge="-2" boundaryCondition="false"/>
	<species id="M_fadh2_m" name="M_Flavin_adenine_dinucleotide_reduced_C27H33N9O15P2" compartment="Mitochondria" charge="-2" boundaryCondition="false"/>
	<species id="M_fald_c" name="M_Formaldehyde_CH2O" compartment="Cytosol" charge="0" boundaryCondition="false"/>
	<species id="M_fdp_c" name="M_D_Fructose_1_6_bisphosphate_C6H10O12P2" compartment="Cytosol" charge="-4" boundaryCondition="false"/>
	<species id="M_fe2_m" name="M_Fe2_Fe" compartment="Mitochondria" charge="2" boundaryCondition="false"/>
	<species id="M_fecost_c" name="M_fecosterol_C28H46O" compartment="Cytosol" charge="0" boundaryCondition="false"/>
	<species id="M_fgam_c" name="M_N2_Formyl_N1__5_phospho_D_ribosyl_glycinamide_C8H13N2O9P" compartment="Cytosol" charge="-2" boundaryCondition="false"/>
	<species id="M_ficytc_m" name="M_Ferricytochrome_c_C42H52FeN8O6S2" compartment="Mitochondria" charge="1" boundaryCondition="false"/>
	<species id="M_fmettrna_m" name="M_N_Formylmethionyl_tRNA_C6H9NO2SR" compartment="Mitochondria" charge="0" boundaryCondition="false"/>
	<species id="M_fmn_c" name="M_FMN_C17H19N4O9P" compartment="Cytosol" charge="-2" boundaryCondition="false"/>
	<species id="M_fmn_e" name="M_FMN_C17H19N4O9P" compartment="Extra_organism" charge="-2" boundaryCondition="false"/>
	<species id="M_fmn_m" name="M_FMN_C17H19N4O9P" compartment="Mitochondria" charge="-2" boundaryCondition="false"/>
	<species id="M_focytc_m" name="M_Ferrocytochrome_c_C42H53FeN8O6S2" compartment="Mitochondria" charge="1" boundaryCondition="false"/>
	<species id="M_for_c" name="M_Formate_CH1O2" compartment="Cytosol" charge="-1" boundaryCondition="false"/>
	<species id="M_for_e" name="M_Formate_CH1O2" compartment="Extra_organism" charge="-1" boundaryCondition="false"/>
	<species id="M_for_m" name="M_Formate_CH1O2" compartment="Mitochondria" charge="-1" boundaryCondition="false"/>
	<species id="M_fpram_c" name="M_2__Formamido__N1__5_phospho_D_ribosyl_acetamidine_C8H15N3O8P" compartment="Cytosol" charge="-1" boundaryCondition="false"/>
	<species id="M_fprica_c" name="M_5_Formamido_1__5_phospho_D_ribosyl_imidazole_4_carboxamide_C10H13N4O9P" compartment="Cytosol" charge="-2" boundaryCondition="false"/>
	<species id="M_frdp_c" name="M_Farnesyl_diphosphate_C15H25O7P2" compartment="Cytosol" charge="-3" boundaryCondition="false"/>
	<species id="M_fru_c" name="M_D_Fructose_C6H12O6" compartment="Cytosol" charge="0" boundaryCondition="false"/>
	<species id="M_fru_e" name="M_D_Fructose_C6H12O6" compartment="Extra_organism" charge="0" boundaryCondition="false"/>
	<species id="M_fum_c" name="M_Fumarate_C4H2O4" compartment="Cytosol" charge="-2" boundaryCondition="false"/>
	<species id="M_fum_e" name="M_Fumarate_C4H2O4" compartment="Extra_organism" charge="-2" boundaryCondition="false"/>
	<species id="M_fum_m" name="M_Fumarate_C4H2O4" compartment="Mitochondria" charge="-2" boundaryCondition="false"/>
	<species id="M_g1p_c" name="M_D_Glucose_1_phosphate_C6H11O9P" compartment="Cytosol" charge="-2" boundaryCondition="false"/>
	<species id="M_g3p_c" name="M_Glyceraldehyde_3_phosphate_C3H5O6P" compartment="Cytosol" charge="-2" boundaryCondition="false"/>
	<species id="M_g6p_B_c" name="M_beta_D_glucose_6_phosphate_C6H11O9P" compartment="Cytosol" charge="-2" boundaryCondition="false"/>
	<species id="M_g6p_c" name="M_D_Glucose_6_phosphate_C6H11O9P" compartment="Cytosol" charge="-2" boundaryCondition="false"/>
	<species id="M_g6p_r" name="M_D_Glucose_6_phosphate_C6H11O9P" compartment="Endoplasmic_Reticulum" charge="-2" boundaryCondition="false"/>
	<species id="M_gal1p_c" name="M_alpha_D_Galactose_1_phosphate_C6H11O9P" compartment="Cytosol" charge="-2" boundaryCondition="false"/>
	<species id="M_gal_c" name="M_D_Galactose_C6H12O6" compartment="Cytosol" charge="0" boundaryCondition="false"/>
	<species id="M_gal_e" name="M_D_Galactose_C6H12O6" compartment="Extra_organism" charge="0" boundaryCondition="false"/>
	<species id="M_gam1p_c" name="M_D_Glucosamine_1_phosphate_C6H13NO8P" compartment="Cytosol" charge="-1" boundaryCondition="false"/>
	<species id="M_gam6p_c" name="M_D_Glucosamine_6_phosphate_C6H13NO8P" compartment="Cytosol" charge="-1" boundaryCondition="false"/>
	<species id="M_gam6p_e" name="M_D_Glucosamine_6_phosphate_C6H13NO8P" compartment="Extra_organism" charge="-1" boundaryCondition="false"/>
	<species id="M_gar_c" name="M_N1__5_Phospho_D_ribosyl_glycinamide_C7H14N2O8P" compartment="Cytosol" charge="-1" boundaryCondition="false"/>
	<species id="M_gcald_c" name="M_Glycolaldehyde_C2H4O2" compartment="Cytosol" charge="0" boundaryCondition="false"/>
	<species id="M_gcald_e" name="M_Glycolaldehyde_C2H4O2" compartment="Extra_organism" charge="0" boundaryCondition="false"/>
	<species id="M_gcald_m" name="M_Glycolaldehyde_C2H4O2" compartment="Mitochondria" charge="0" boundaryCondition="false"/>
	<species id="M_gdp_c" name="M_GDP_C10H12N5O11P2" compartment="Cytosol" charge="-3" boundaryCondition="false"/>
	<species id="M_gdp_g" name="M_GDP_C10H12N5O11P2" compartment="Golgi_Apparatus" charge="-3" boundaryCondition="false"/>
	<species id="M_gdp_m" name="M_GDP_C10H12N5O11P2" compartment="Mitochondria" charge="-3" boundaryCondition="false"/>
	<species id="M_gdp_n" name="M_GDP_C10H12N5O11P2" compartment="Nucleus" charge="-3" boundaryCondition="false"/>
	<species id="M_gdpmann_c" name="M_GDP_D_mannose_C16H23N5O16P2" compartment="Cytosol" charge="-2" boundaryCondition="false"/>
	<species id="M_gdpmann_g" name="M_GDP_D_mannose_C16H23N5O16P2" compartment="Golgi_Apparatus" charge="-2" boundaryCondition="false"/>
	<species id="M_ggl_c" name="M_Galactosylglycerol_C9H18O8" compartment="Cytosol" charge="0" boundaryCondition="false"/>
	<species id="M_glc_D_c" name="M_D_Glucose_C6H12O6" compartment="Cytosol" charge="0" boundaryCondition="false"/>
	<species id="M_glc_D_e" name="M_D_Glucose_C6H12O6" compartment="Extra_organism" charge="0" boundaryCondition="false"/>
	<species id="M_glc_D_v" name="M_D_Glucose_C6H12O6" compartment="Vacuole" charge="0" boundaryCondition="false"/>
	<species id="M_gln_L_c" name="M_L_Glutamine_C5H10N2O3" compartment="Cytosol" charge="0" boundaryCondition="false"/>
	<species id="M_gln_L_e" name="M_L_Glutamine_C5H10N2O3" compartment="Extra_organism" charge="0" boundaryCondition="false"/>
	<species id="M_gln_L_n" name="M_L_Glutamine_C5H10N2O3" compartment="Nucleus" charge="0" boundaryCondition="false"/>
	<species id="M_glntrna_c" name="M_L_Glutaminyl_tRNA_Gln__C5H9N2O2R" compartment="Cytosol" charge="1" boundaryCondition="false"/>
	<species id="M_glp_c" name="M_Glycylpeptide_C4H7N2O3R" compartment="Cytosol" charge="0" boundaryCondition="false"/>
	<species id="M_glu5p_c" name="M_L_Glutamate_5_phosphate_C5H8NO7P" compartment="Cytosol" charge="-2" boundaryCondition="false"/>
	<species id="M_glu5sa_c" name="M_L_Glutamate_5_semialdehyde_C5H9NO3" compartment="Cytosol" charge="0" boundaryCondition="false"/>
	<species id="M_glu5sa_m" name="M_L_Glutamate_5_semialdehyde_C5H9NO3" compartment="Mitochondria" charge="0" boundaryCondition="false"/>
	<species id="M_glu_L_c" name="M_L_Glutamate_C5H8NO4" compartment="Cytosol" charge="-1" boundaryCondition="false"/>
	<species id="M_glu_L_e" name="M_L_Glutamate_C5H8NO4" compartment="Extra_organism" charge="-1" boundaryCondition="false"/>
	<species id="M_glu_L_m" name="M_L_Glutamate_C5H8NO4" compartment="Mitochondria" charge="-1" boundaryCondition="false"/>
	<species id="M_glu_L_n" name="M_L_Glutamate_C5H8NO4" compartment="Nucleus" charge="-1" boundaryCondition="false"/>
	<species id="M_glu_L_x" name="M_L_Glutamate_C5H8NO4" compartment="Peroxisome" charge="-1" boundaryCondition="false"/>
	<species id="M_gluala_c" name="M_5_L_Glutamyl_L_alanine_C8H13N2O5" compartment="Cytosol" charge="-1" boundaryCondition="false"/>
	<species id="M_glucys_c" name="M_gamma_L_Glutamyl_L_cysteine_C8H13N2O5S" compartment="Cytosol" charge="-1" boundaryCondition="false"/>
	<species id="M_glutrna_c" name="M_L_Glutamyl_tRNA_Glu__C5H7NO3R" compartment="Cytosol" charge="0" boundaryCondition="false"/>
	<species id="M_glutrna_m" name="M_L_Glutamyl_tRNA_Glu__C5H7NO3R" compartment="Mitochondria" charge="0" boundaryCondition="false"/>
	<species id="M_glx_c" name="M_Glyoxylate_C2H1O3" compartment="Cytosol" charge="-1" boundaryCondition="false"/>
	<species id="M_glx_x" name="M_Glyoxylate_C2H1O3" compartment="Peroxisome" charge="-1" boundaryCondition="false"/>
	<species id="M_gly_c" name="M_Glycine_C2H5NO2" compartment="Cytosol" charge="0" boundaryCondition="false"/>
	<species id="M_gly_e" name="M_Glycine_C2H5NO2" compartment="Extra_organism" charge="0" boundaryCondition="false"/>
	<species id="M_gly_m" name="M_Glycine_C2H5NO2" compartment="Mitochondria" charge="0" boundaryCondition="false"/>
	<species id="M_glyald_c" name="M_D_Glyceraldehyde_C3H6O3" compartment="Cytosol" charge="0" boundaryCondition="false"/>
	<species id="M_glyc3p_c" name="M_Glycerol_3_phosphate_C3H7O6P" compartment="Cytosol" charge="-2" boundaryCondition="false"/>
	<species id="M_glyc3p_m" name="M_Glycerol_3_phosphate_C3H7O6P" compartment="Mitochondria" charge="-2" boundaryCondition="false"/>
	<species id="M_glyc_c" name="M_Glycerol_C3H8O3" compartment="Cytosol" charge="0" boundaryCondition="false"/>
	<species id="M_glyc_e" name="M_Glycerol_C3H8O3" compartment="Extra_organism" charge="0" boundaryCondition="false"/>
	<species id="M_glycogen_c" name="M_glycogen_C6H10O5" compartment="Cytosol" charge="0" boundaryCondition="false"/>
	<species id="M_glytrna_c" name="M_Glycyl_tRNA_Gly__C2H4NOR" compartment="Cytosol" charge="1" boundaryCondition="false"/>
	<species id="M_gmp_c" name="M_GMP_C10H12N5O8P" compartment="Cytosol" charge="-2" boundaryCondition="false"/>
	<species id="M_gmp_g" name="M_GMP_C10H12N5O8P" compartment="Golgi_Apparatus" charge="-2" boundaryCondition="false"/>
	<species id="M_gp4g_c" name="M_P1_P4_Bis_5__guanosyl__tetraphosphate_C20H24N10O21P4" compartment="Cytosol" charge="-4" boundaryCondition="false"/>
	<species id="M_grdp_c" name="M_Geranyl_diphosphate_C10H17O7P2" compartment="Cytosol" charge="-3" boundaryCondition="false"/>
	<species id="M_gsn_c" name="M_Guanosine_C10H13N5O5" compartment="Cytosol" charge="0" boundaryCondition="false"/>
	<species id="M_gsn_e" name="M_Guanosine_C10H13N5O5" compartment="Extra_organism" charge="0" boundaryCondition="false"/>
	<species id="M_gsn_m" name="M_Guanosine_C10H13N5O5" compartment="Mitochondria" charge="0" boundaryCondition="false"/>
	<species id="M_gthox_c" name="M_Oxidized_glutathione_C20H30N6O12S2" compartment="Cytosol" charge="-2" boundaryCondition="false"/>
	<species id="M_gthox_e" name="M_Oxidized_glutathione_C20H30N6O12S2" compartment="Extra_organism" charge="-2" boundaryCondition="false"/>
	<species id="M_gthrd_c" name="M_Reduced_glutathione_C10H16N3O6S" compartment="Cytosol" charge="-1" boundaryCondition="false"/>
	<species id="M_gthrd_m" name="M_Reduced_glutathione_C10H16N3O6S" compartment="Mitochondria" charge="-1" boundaryCondition="false"/>
	<species id="M_gtp_c" name="M_GTP_C10H12N5O14P3" compartment="Cytosol" charge="-4" boundaryCondition="false"/>
	<species id="M_gtp_m" name="M_GTP_C10H12N5O14P3" compartment="Mitochondria" charge="-4" boundaryCondition="false"/>
	<species id="M_gua_c" name="M_Guanine_C5H5N5O" compartment="Cytosol" charge="0" boundaryCondition="false"/>
	<species id="M_gua_e" name="M_Guanine_C5H5N5O" compartment="Extra_organism" charge="0" boundaryCondition="false"/>
	<species id="M_gua_m" name="M_Guanine_C5H5N5O" compartment="Mitochondria" charge="0" boundaryCondition="false"/>
	<species id="M_h2o2_c" name="M_Hydrogen_peroxide_H2O2" compartment="Cytosol" charge="0" boundaryCondition="false"/>
	<species id="M_h2o2_x" name="M_Hydrogen_peroxide_H2O2" compartment="Peroxisome" charge="0" boundaryCondition="false"/>
	<species id="M_h2o_c" name="M_H2O_H2O" compartment="Cytosol" charge="0" boundaryCondition="false"/>
	<species id="M_h2o_e" name="M_H2O_H2O" compartment="Extra_organism" charge="0" boundaryCondition="false"/>
	<species id="M_h2o_g" name="M_H2O_H2O" compartment="Golgi_Apparatus" charge="0" boundaryCondition="false"/>
	<species id="M_h2o_m" name="M_H2O_H2O" compartment="Mitochondria" charge="0" boundaryCondition="false"/>
	<species id="M_h2o_n" name="M_H2O_H2O" compartment="Nucleus" charge="0" boundaryCondition="false"/>
	<species id="M_h2o_r" name="M_H2O_H2O" compartment="Endoplasmic_Reticulum" charge="0" boundaryCondition="false"/>
	<species id="M_h2o_v" name="M_H2O_H2O" compartment="Vacuole" charge="0" boundaryCondition="false"/>
	<species id="M_h2o_x" name="M_H2O_H2O" compartment="Peroxisome" charge="0" boundaryCondition="false"/>
	<species id="M_h2s_c" name="M_Hydrogen_sulfide_H2S" compartment="Cytosol" charge="0" boundaryCondition="false"/>
	<species id="M_hLkynr_c" name="M_3_Hydroxy_L_kynurenine_C10H12N2O4" compartment="Cytosol" charge="0" boundaryCondition="false"/>
	<species id="M_h_c" name="M_H_H" compartment="Cytosol" charge="1" boundaryCondition="false"/>
	<species id="M_h_e" name="M_H_H" compartment="Extra_organism" charge="1" boundaryCondition="false"/>
	<species id="M_h_g" name="M_H_H" compartment="Golgi_Apparatus" charge="1" boundaryCondition="false"/>
	<species id="M_h_m" name="M_H_H" compartment="Mitochondria" charge="1" boundaryCondition="false"/>
	<species id="M_h_n" name="M_H_H" compartment="Nucleus" charge="1" boundaryCondition="false"/>
	<species id="M_h_r" name="M_H_H" compartment="Endoplasmic_Reticulum" charge="1" boundaryCondition="false"/>
	<species id="M_h_v" name="M_H_H" compartment="Vacuole" charge="1" boundaryCondition="false"/>
	<species id="M_h_x" name="M_H_H" compartment="Peroxisome" charge="1" boundaryCondition="false"/>
	<species id="M_hcit_m" name="M_2_Hydroxybutane_1_2_4_tricarboxylate_C7H7O7" compartment="Mitochondria" charge="-3" boundaryCondition="false"/>
	<species id="M_hcit_n" name="M_2_Hydroxybutane_1_2_4_tricarboxylate_C7H7O7" compartment="Nucleus" charge="-3" boundaryCondition="false"/>
	<species id="M_hco3_c" name="M_Bicarbonate_CHO3" compartment="Cytosol" charge="-1" boundaryCondition="false"/>
	<species id="M_hco3_m" name="M_Bicarbonate_CHO3" compartment="Mitochondria" charge="-1" boundaryCondition="false"/>
	<species id="M_hco3_n" name="M_Bicarbonate_CHO3" compartment="Nucleus" charge="-1" boundaryCondition="false"/>
	<species id="M_hcys_L_c" name="M_L_Homocysteine_C4H9NO2S" compartment="Cytosol" charge="0" boundaryCondition="false"/>
	<species id="M_hcys_L_x" name="M_L_Homocysteine_C4H9NO2S" compartment="Peroxisome" charge="0" boundaryCondition="false"/>
	<species id="M_hdca_c" name="M_Hexadecanoate__n_C160__C16H31O2" compartment="Cytosol" charge="-1" boundaryCondition="false"/>
	<species id="M_hdca_e" name="M_Hexadecanoate__n_C160__C16H31O2" compartment="Extra_organism" charge="-1" boundaryCondition="false"/>
	<species id="M_hdca_x" name="M_Hexadecanoate__n_C160__C16H31O2" compartment="Peroxisome" charge="-1" boundaryCondition="false"/>
	<species id="M_hdcea_c" name="M_Hexadecenoate__n_C161__C16H29O2" compartment="Cytosol" charge="-1" boundaryCondition="false"/>
	<species id="M_hdcea_e" name="M_Hexadecenoate__n_C161__C16H29O2" compartment="Extra_organism" charge="-1" boundaryCondition="false"/>
	<species id="M_hdcea_x" name="M_Hexadecenoate__n_C161__C16H29O2" compartment="Peroxisome" charge="-1" boundaryCondition="false"/>
	<species id="M_hdcoa_c" name="M_Hexadecenoyl_CoA__n_C161CoA__C37H60N7O17P3S" compartment="Cytosol" charge="-4" boundaryCondition="false"/>
	<species id="M_hdcoa_x" name="M_Hexadecenoyl_CoA__n_C161CoA__C37H60N7O17P3S" compartment="Peroxisome" charge="-4" boundaryCondition="false"/>
	<species id="M_hdd2coa_x" name="M_trans_Hexadec_2_enoyl_CoA_C37H60N7O17P3S" compartment="Peroxisome" charge="-4" boundaryCondition="false"/>
	<species id="M_hdeACP_c" name="M_cis_hexadec_9_enoyl_acyl_carrier_protein__n_C161__C27H49N2O8PRS" compartment="Cytosol" charge="-1" boundaryCondition="false"/>
	<species id="M_hdeACP_m" name="M_cis_hexadec_9_enoyl_acyl_carrier_protein__n_C161__C27H49N2O8PRS" compartment="Mitochondria" charge="-1" boundaryCondition="false"/>
	<species id="M_hexc_c" name="M_hexacosanoate__n_C260__C26H51O2" compartment="Cytosol" charge="-1" boundaryCondition="false"/>
	<species id="M_hexc_x" name="M_hexacosanoate__n_C260__C26H51O2" compartment="Peroxisome" charge="-1" boundaryCondition="false"/>
	<species id="M_hexccoa_c" name="M_Hexacosanoyl_CoA__n_C260CoA__C47H82N7O17P3S" compartment="Cytosol" charge="-4" boundaryCondition="false"/>
	<species id="M_hexccoa_x" name="M_Hexacosanoyl_CoA__n_C260CoA__C47H82N7O17P3S" compartment="Peroxisome" charge="-4" boundaryCondition="false"/>
	<species id="M_hedecane_c" name="M_Hexadecane_n_C160_C16H33" compartment="Cytosol" charge="-1" boundaryCondition="false"/>
	<species id="M_hedecanol_c" name="M_Hexadecanol_n_C160_C16H33O" compartment="Cytosol" charge="-2" boundaryCondition="false"/>
	<species id="M_hgentis_c" name="M_Homogentisate_C8H7O4" compartment="Cytosol" charge="-1" boundaryCondition="false"/>
	<species id="M_hicit_m" name="M_Homoisocitrate_C7H7O7" compartment="Mitochondria" charge="-3" boundaryCondition="false"/>
	<species id="M_his_L_c" name="M_L_Histidine_C6H9N3O2" compartment="Cytosol" charge="0" boundaryCondition="false"/>
	<species id="M_his_L_e" name="M_L_Histidine_C6H9N3O2" compartment="Extra_organism" charge="0" boundaryCondition="false"/>
	<species id="M_his_L_m" name="M_L_Histidine_C6H9N3O2" compartment="Mitochondria" charge="0" boundaryCondition="false"/>
	<species id="M_hisp_c" name="M_L_Histidinol_phosphate_C6H11N3O4P" compartment="Cytosol" charge="-1" boundaryCondition="false"/>
	<species id="M_histd_c" name="M_L_Histidinol_C6H12N3O" compartment="Cytosol" charge="1" boundaryCondition="false"/>
	<species id="M_histrna_c" name="M_L_Histidyl_tRNA_His__C6H8N3OR" compartment="Cytosol" charge="1" boundaryCondition="false"/>
	<species id="M_histrna_m" name="M_L_Histidyl_tRNA_His__C6H8N3OR" compartment="Mitochondria" charge="1" boundaryCondition="false"/>
	<species id="M_hmbil_c" name="M_Hydroxymethylbilane_C40H38N4O17" compartment="Cytosol" charge="-8" boundaryCondition="false"/>
	<species id="M_hmgcoa_c" name="M_Hydroxymethylglutaryl_CoA_C27H39N7O20P3S" compartment="Cytosol" charge="-5" boundaryCondition="false"/>
	<species id="M_hmgcoa_m" name="M_Hydroxymethylglutaryl_CoA_C27H39N7O20P3S" compartment="Mitochondria" charge="-5" boundaryCondition="false"/>
	<species id="M_hom_L_c" name="M_L_Homoserine_C4H9NO3" compartment="Cytosol" charge="0" boundaryCondition="false"/>
	<species id="M_hpglu_c" name="M_Tetrahydropteroyltri_L_glutamate_C24H34N8O12" compartment="Cytosol" charge="0" boundaryCondition="false"/>
	<species id="M_hxan_c" name="M_Hypoxanthine_C5H4N4O" compartment="Cytosol" charge="0" boundaryCondition="false"/>
	<species id="M_hxan_e" name="M_Hypoxanthine_C5H4N4O" compartment="Extra_organism" charge="0" boundaryCondition="false"/>
	<species id="M_hxc2coa_x" name="M_trans_Hexacos_2_enoyl_CoA_C47H80N7O17P3S" compartment="Peroxisome" charge="-4" boundaryCondition="false"/>
	<species id="M_hxdcal_c" name="M_Hexadecanal_n_C160_C16H31O" compartment="Cytosol" charge="-1" boundaryCondition="false"/>
	<species id="M_hxdcal_e" name="M_Hexadecanal_n_C160_C16H31O" compartment="Extra_organism" charge="-1" boundaryCondition="false"/>
	<species id="M_iad_c" name="M_Indole_3_acetamide_C10H10N2O" compartment="Cytosol" charge="0" boundaryCondition="false"/>
	<species id="M_iasp_c" name="M_Iminoaspartate_C4H3NO4" compartment="Cytosol" charge="-2" boundaryCondition="false"/>
	<species id="M_icit_c" name="M_Isocitrate_C6H5O7" compartment="Cytosol" charge="-3" boundaryCondition="false"/>
	<species id="M_icit_m" name="M_Isocitrate_C6H5O7" compartment="Mitochondria" charge="-3" boundaryCondition="false"/>
	<species id="M_icit_x" name="M_Isocitrate_C6H5O7" compartment="Peroxisome" charge="-3" boundaryCondition="false"/>
	<species id="M_id3acald_c" name="M_Indole_3_acetaldehyde_C10H9NO" compartment="Cytosol" charge="0" boundaryCondition="false"/>
	<species id="M_id3acald_m" name="M_Indole_3_acetaldehyde_C10H9NO" compartment="Mitochondria" charge="0" boundaryCondition="false"/>
	<species id="M_idp_c" name="M_IDP_C10H11N4O11P2" compartment="Cytosol" charge="-3" boundaryCondition="false"/>
	<species id="M_idp_m" name="M_IDP_C10H11N4O11P2" compartment="Mitochondria" charge="-3" boundaryCondition="false"/>
	<species id="M_ile_L_c" name="M_L_Isoleucine_C6H13NO2" compartment="Cytosol" charge="0" boundaryCondition="false"/>
	<species id="M_ile_L_e" name="M_L_Isoleucine_C6H13NO2" compartment="Extra_organism" charge="0" boundaryCondition="false"/>
	<species id="M_ile_L_m" name="M_L_Isoleucine_C6H13NO2" compartment="Mitochondria" charge="0" boundaryCondition="false"/>
	<species id="M_iletrna_c" name="M_L_Isoleucyl_tRNA_Ile__C6H12NOR" compartment="Cytosol" charge="1" boundaryCondition="false"/>
	<species id="M_iletrna_m" name="M_L_Isoleucyl_tRNA_Ile__C6H12NOR" compartment="Mitochondria" charge="1" boundaryCondition="false"/>
	<species id="M_imacp_c" name="M_3__Imidazol_4_yl__2_oxopropyl_phosphate_C6H7N2O5P" compartment="Cytosol" charge="-2" boundaryCondition="false"/>
	<species id="M_imp_c" name="M_IMP_C10H11N4O8P" compartment="Cytosol" charge="-2" boundaryCondition="false"/>
	<species id="M_ind3ac_c" name="M_Indole_3_acetate_C10H8NO2" compartment="Cytosol" charge="-1" boundaryCondition="false"/>
	<species id="M_ind3ac_m" name="M_Indole_3_acetate_C10H8NO2" compartment="Mitochondria" charge="-1" boundaryCondition="false"/>
	<species id="M_ind3acnl_c" name="M_Indole_3_acetonitrile_C10H8N2" compartment="Cytosol" charge="0" boundaryCondition="false"/>
	<species id="M_indpyr_c" name="M_Indolepyruvate_C11H8NO3" compartment="Cytosol" charge="-1" boundaryCondition="false"/>
	<species id="M_inost_c" name="M_myo__C6H12O6" compartment="Cytosol" charge="0" boundaryCondition="false"/>
	<species id="M_inost_e" name="M_myo_Inositol_C6H12O6" compartment="Extra_organism" charge="0" boundaryCondition="false"/>
	<species id="M_ins_c" name="M_Inosine_C10H12N4O5" compartment="Cytosol" charge="0" boundaryCondition="false"/>
	<species id="M_ins_e" name="M_Inosine_C10H12N4O5" compartment="Extra_organism" charge="0" boundaryCondition="false"/>
	<species id="M_ipc124_SC_c" name="M_Inositol_phosphorylceramide__ceramide_1__24C___yeast_specific_C4800H9500N100O1100P100" compartment="Cytosol" charge="-100" boundaryCondition="false"/>
	<species id="M_ipc126_SC_c" name="M_Inositol_phosphorylceramide__ceramide_1__26C___yeast_specific_C5000H9900N100O1100P100" compartment="Cytosol" charge="-100" boundaryCondition="false"/>
	<species id="M_ipc224_SC_c" name="M_Inositol_phosphorylceramide__ceramide_2__24C___yeast_specific_C4800H9500N100O1200P100" compartment="Cytosol" charge="-100" boundaryCondition="false"/>
	<species id="M_ipc226_SC_c" name="M_Inositol_phosphorylceramide__ceramide_2__26C___yeast_specific_C5000H9900N100O1200P100" compartment="Cytosol" charge="-100" boundaryCondition="false"/>
	<species id="M_ipc324_SC_c" name="M_Inositol_phosphorylceramide__ceramide_3__24C___yeast_specific_C4800H9500N100O1300P100" compartment="Cytosol" charge="-100" boundaryCondition="false"/>
	<species id="M_ipc326_SC_c" name="M_Inositol_phosphorylceramide__ceramide_3__26C___yeast_specific_C5000H9900N100O1300P100" compartment="Cytosol" charge="-100" boundaryCondition="false"/>
	<species id="M_ipdp_c" name="M_Isopentenyl_diphosphate_C5H9O7P2" compartment="Cytosol" charge="-3" boundaryCondition="false"/>
	<species id="M_itaccoa_m" name="M_Itaconyl_CoA_C26H35N7O19P3S" compartment="Mitochondria" charge="-5" boundaryCondition="false"/>
	<species id="M_itacon_m" name="M_Itaconate_C5H4O4" compartment="Mitochondria" charge="-2" boundaryCondition="false"/>
	<species id="M_itp_c" name="M_ITP_C10H11N4O14P3" compartment="Cytosol" charge="-4" boundaryCondition="false"/>
	<species id="M_itp_m" name="M_ITP_C10H11N4O14P3" compartment="Mitochondria" charge="-4" boundaryCondition="false"/>
	<species id="M_k_c" name="M_potassium_K" compartment="Cytosol" charge="1" boundaryCondition="false"/>
	<species id="M_k_e" name="M_potassium_K" compartment="Extra_organism" charge="1" boundaryCondition="false"/>
	<species id="M_lac_D_c" name="M_D_Lactate_C3H5O3" compartment="Cytosol" charge="-1" boundaryCondition="false"/>
	<species id="M_lac_D_m" name="M_D_Lactate_C3H5O3" compartment="Mitochondria" charge="-1" boundaryCondition="false"/>
	<species id="M_lac_L_c" name="M_L_Lactate_C3H5O3" compartment="Cytosol" charge="-1" boundaryCondition="false"/>
	<species id="M_lac_L_e" name="M_L_Lactate_C3H5O3" compartment="Extra_organism" charge="-1" boundaryCondition="false"/>
	<species id="M_lac_L_m" name="M_L_Lactate_C3H5O3" compartment="Mitochondria" charge="-1" boundaryCondition="false"/>
	<species id="M_lald_L_m" name="M_L_Lactaldehyde_C3H6O2" compartment="Mitochondria" charge="0" boundaryCondition="false"/>
	<species id="M_lanost_c" name="M_Lanosterol_C30H50O" compartment="Cytosol" charge="0" boundaryCondition="false"/>
	<species id="M_leu_L_c" name="M_L_Leucine_C6H13NO2" compartment="Cytosol" charge="0" boundaryCondition="false"/>
	<species id="M_leu_L_e" name="M_L_Leucine_C6H13NO2" compartment="Extra_organism" charge="0" boundaryCondition="false"/>
	<species id="M_leu_L_m" name="M_L_Leucine_C6H13NO2" compartment="Mitochondria" charge="0" boundaryCondition="false"/>
	<species id="M_leutrna_c" name="M_L_Leucyl_tRNA_Leu__C6H12NOR" compartment="Cytosol" charge="1" boundaryCondition="false"/>
	<species id="M_leutrna_m" name="M_L_Leucyl_tRNA_Leu__C6H12NOR" compartment="Mitochondria" charge="1" boundaryCondition="false"/>
	<species id="M_lgt_S_c" name="M__R__S_Lactoylglutathione_C13H20N3O8S" compartment="Cytosol" charge="-1" boundaryCondition="false"/>
	<species id="M_lgt_S_m" name="M__R__S_Lactoylglutathione_C13H20N3O8S" compartment="Mitochondria" charge="-1" boundaryCondition="false"/>
	<species id="M_lpam_m" name="M_Lipoamide_C8H15NOS2" compartment="Mitochondria" charge="0" boundaryCondition="false"/>
	<species id="M_lpro_m" name="M_Lipoylprotein_S2X" compartment="Mitochondria" charge="0" boundaryCondition="false"/>
	<species id="M_lys_L_c" name="M_L_Lysine_C6H15N2O2" compartment="Cytosol" charge="1" boundaryCondition="false"/>
	<species id="M_lys_L_e" name="M_L_Lysine_C6H15N2O2" compartment="Extra_organism" charge="1" boundaryCondition="false"/>
	<species id="M_lys_L_m" name="M_L_Lysine_C6H15N2O2" compartment="Mitochondria" charge="1" boundaryCondition="false"/>
	<species id="M_lystrna_c" name="M_L_Lysine_tRNA__Lys__C6H14N2OR" compartment="Cytosol" charge="2" boundaryCondition="false"/>
	<species id="M_lystrna_m" name="M_L_Lysine_tRNA__Lys__C6H14N2OR" compartment="Mitochondria" charge="2" boundaryCondition="false"/>
	<species id="M_m1macchitppdol_g" name="M_alpha_D_mannosyl_beta_D_mannosyl_diacylchitobiosyldiphosphodolichol_C43H74N2O27P2" compartment="Golgi_Apparatus" charge="-2" boundaryCondition="false"/>
	<species id="M_m2macchitppdol_g" name="M__alpha_D_mannosyl_2_beta_D_mannosyl_diacetylchitobiosyldiphosphodolichol_C49H84N2O32P2" compartment="Golgi_Apparatus" charge="-2" boundaryCondition="false"/>
	<species id="M_m3macchitppdol_g" name="M__alpha_D_mannosyl_3_beta_D_mannosyl_diacetylchitodiphosphodolichol_C55H94N2O37P2" compartment="Golgi_Apparatus" charge="-2" boundaryCondition="false"/>
	<species id="M_m4macchitppdol_g" name="M__alpha_D_Mannosyl_4_beta_D_mannosyl_diacetylchitobiosyldiphosphodolichol_C61H104N2O42P2" compartment="Golgi_Apparatus" charge="-2" boundaryCondition="false"/>
	<species id="M_macchitppdol_g" name="M_beta_D_Mannosyldiacetylchitobiosyldiphosphodolichol_C37H64N2O22P2" compartment="Golgi_Apparatus" charge="-2" boundaryCondition="false"/>
	<species id="M_malACP_c" name="M_Malonyl_acyl_carrier_protein_C14H22N2O10PRS" compartment="Cytosol" charge="-2" boundaryCondition="false"/>
	<species id="M_malACP_m" name="M_Malonyl_acyl_carrier_protein_C14H22N2O10PRS" compartment="Mitochondria" charge="-2" boundaryCondition="false"/>
	<species id="M_mal_L_c" name="M_L_Malate_C4H4O5" compartment="Cytosol" charge="-2" boundaryCondition="false"/>
	<species id="M_mal_L_e" name="M_L_Malate_C4H4O5" compartment="Extra_organism" charge="-2" boundaryCondition="false"/>
	<species id="M_mal_L_m" name="M_L_Malate_C4H4O5" compartment="Mitochondria" charge="-2" boundaryCondition="false"/>
	<species id="M_mal_L_x" name="M_L_Malate_C4H4O5" compartment="Peroxisome" charge="-2" boundaryCondition="false"/>
	<species id="M_malcoa_c" name="M_Malonyl_CoA_C24H33N7O19P3S" compartment="Cytosol" charge="-5" boundaryCondition="false"/>
	<species id="M_malcoa_m" name="M_Malonyl_CoA_C24H33N7O19P3S" compartment="Mitochondria" charge="-5" boundaryCondition="false"/>
	<species id="M_malt_c" name="M_Maltose_C12H22O11" compartment="Cytosol" charge="0" boundaryCondition="false"/>
	<species id="M_malt_e" name="M_Maltose_C12H22O11" compartment="Extra_organism" charge="0" boundaryCondition="false"/>
	<species id="M_man1p_c" name="M_D_Mannose_1_phosphate_C6H11O9P" compartment="Cytosol" charge="-2" boundaryCondition="false"/>
	<species id="M_man6p_c" name="M_D_Mannose_6_phosphate_C6H11O9P" compartment="Cytosol" charge="-2" boundaryCondition="false"/>
	<species id="M_man_c" name="M_D_Mannose_C6H12O6" compartment="Cytosol" charge="0" boundaryCondition="false"/>
	<species id="M_man_e" name="M_D_Mannose_C6H12O6" compartment="Extra_organism" charge="0" boundaryCondition="false"/>
	<species id="M_mannan_c" name="M_Mannan_C6H10O5" compartment="Cytosol" charge="0" boundaryCondition="false"/>
	<species id="M_mannan_r" name="M_Mannan_C6H10O5" compartment="Endoplasmic_Reticulum" charge="0" boundaryCondition="false"/>
	<species id="M_melib_c" name="M_Melibiose_C12H22O11" compartment="Cytosol" charge="0" boundaryCondition="false"/>
	<species id="M_melib_e" name="M_Melibiose_C12H22O11" compartment="Extra_organism" charge="0" boundaryCondition="false"/>
	<species id="M_melt_c" name="M_melibiitol_C12H24O11" compartment="Cytosol" charge="0" boundaryCondition="false"/>
	<species id="M_met_L_c" name="M_L_Methionine_C5H11NO2S" compartment="Cytosol" charge="0" boundaryCondition="false"/>
	<species id="M_met_L_e" name="M_L_Methionine_C5H11NO2S" compartment="Extra_organism" charge="0" boundaryCondition="false"/>
	<species id="M_met_L_m" name="M_L_Methionine_C5H11NO2S" compartment="Mitochondria" charge="0" boundaryCondition="false"/>
	<species id="M_methf_c" name="M_5_10_Methenyltetrahydrofolate_C20H20N7O6" compartment="Cytosol" charge="-1" boundaryCondition="false"/>
	<species id="M_methf_m" name="M_5_10_Methenyltetrahydrofolate_C20H20N7O6" compartment="Mitochondria" charge="-1" boundaryCondition="false"/>
	<species id="M_mettrna_c" name="M_L_Methionyl_tRNA__Met__C5H10NOSR" compartment="Cytosol" charge="1" boundaryCondition="false"/>
	<species id="M_mettrna_m" name="M_L_Methionyl_tRNA__Met__C5H10NOSR" compartment="Mitochondria" charge="1" boundaryCondition="false"/>
	<species id="M_mev_R_c" name="M__R__Mevalonate_C6H11O4" compartment="Cytosol" charge="-1" boundaryCondition="false"/>
	<species id="M_mhpglu_c" name="M_5_Methyltetrahydropteroyltri_L_glutamate_C25H36N8O12" compartment="Cytosol" charge="0" boundaryCondition="false"/>
	<species id="M_mi145p_c" name="M_1D_myo_Inositol_1_4_5_trisphosphate_C6H9O15P3" compartment="Cytosol" charge="-6" boundaryCondition="false"/>
	<species id="M_mi1p_D_c" name="M_1D_myo_Inositol_1_phosphate_C6H11O9P" compartment="Cytosol" charge="-2" boundaryCondition="false"/>
	<species id="M_mip2c124_SC_c" name="M_mannose__inositol_P_2_ceramide__ceramide_1__24C___yeast_specific_C6000H11500N100O2400P200" compartment="Cytosol" charge="-200" boundaryCondition="false"/>
	<species id="M_mip2c126_SC_c" name="M_mannose__inositol_P_2_ceramide__ceramide_1__26C___yeast_specific_C6200H11900N100O2400P200" compartment="Cytosol" charge="-200" boundaryCondition="false"/>
	<species id="M_mip2c224_SC_c" name="M_mannose__inositol_P_2_ceramide__ceramide_2__24C___yeast_specific_C6000H11500N100O2500P200" compartment="Cytosol" charge="-200" boundaryCondition="false"/>
	<species id="M_mip2c226_SC_c" name="M_mannose__inositol_P_2_ceramide__ceramide_2__26C___yeast_specific_C6200H11900N100O2500P200" compartment="Cytosol" charge="-200" boundaryCondition="false"/>
	<species id="M_mip2c324_SC_c" name="M_mannose__inositol_P_2_ceramide__ceramide_3__24C___yeast_specific_C6000H11500N100O2600P200" compartment="Cytosol" charge="-200" boundaryCondition="false"/>
	<species id="M_mip2c326_SC_c" name="M_mannose__inositol_P_2_ceramide__ceramide_3__26C___yeast_specific_C6200H11900N100O2600P200" compartment="Cytosol" charge="-200" boundaryCondition="false"/>
	<species id="M_mipc124_SC_c" name="M_mannose_inositol_phosphorylceramide__ceramide_1__24C___yeast_specific_C5400H10500N100O1600P100" compartment="Cytosol" charge="-100" boundaryCondition="false"/>
	<species id="M_mipc126_SC_c" name="M_mannose_inositol_phosphorylceramide__ceramide_1__26C___yeast_specific_C5600H10900N100O1600P100" compartment="Cytosol" charge="-100" boundaryCondition="false"/>
	<species id="M_mipc224_SC_c" name="M_mannose_inositol_phosphorylceramide__ceramide_2__24C___yeast_specific_C5400H10500N100O1700P100" compartment="Cytosol" charge="-100" boundaryCondition="false"/>
	<species id="M_mipc226_SC_c" name="M_mannose_inositol_phosphorylceramide__ceramide_2__26C___yeast_specific_C5600H10900N100O1700P100" compartment="Cytosol" charge="-100" boundaryCondition="false"/>
	<species id="M_mipc324_SC_c" name="M_mannose_inositol_phosphorylceramide__ceramide_3__24C___yeast_specific_C5400H10500N100O1800P100" compartment="Cytosol" charge="-100" boundaryCondition="false"/>
	<species id="M_mipc326_SC_c" name="M_mannose_inositol_phosphorylceramide__ceramide_3__26C__C5600H10900N100O1800P100" compartment="Cytosol" charge="-100" boundaryCondition="false"/>
	<species id="M_mlthf_c" name="M_5_10_Methylenetetrahydrofolate_C20H21N7O6" compartment="Cytosol" charge="-2" boundaryCondition="false"/>
	<species id="M_mlthf_m" name="M_5_10_Methylenetetrahydrofolate_C20H21N7O6" compartment="Mitochondria" charge="-2" boundaryCondition="false"/>
	<species id="M_mmet_c" name="M_S_Methyl_L_methionine_C6H14NO2S" compartment="Cytosol" charge="1" boundaryCondition="false"/>
	<species id="M_mmet_e" name="M_S_Methyl_L_methionine_C6H14NO2S" compartment="Extra_organism" charge="1" boundaryCondition="false"/>
	<species id="M_mnl_c" name="M_D_Mannitol_C6H14O6" compartment="Cytosol" charge="0" boundaryCondition="false"/>
	<species id="M_mnl1p_c" name="M_D_Mannitol_1_phosphate_C6H13O9P" compartment="Cytosol" charge="-2" boundaryCondition="false"/>
	<species id="M_mthgxl_c" name="M_Methylglyoxal_C3H4O2" compartment="Cytosol" charge="0" boundaryCondition="false"/>
	<species id="M_myrsACP_c" name="M_Myristoyl_ACP__n_C140ACP__C25H47N2O8PRS" compartment="Cytosol" charge="-1" boundaryCondition="false"/>
	<species id="M_myrsACP_m" name="M_Myristoyl_ACP__n_C140ACP__C25H47N2O8PRS" compartment="Mitochondria" charge="-1" boundaryCondition="false"/>
	<species id="M_n4abutn_c" name="M_N4_Acetylaminobutanal_C6H11NO2" compartment="Cytosol" charge="0" boundaryCondition="false"/>
	<species id="M_na1_c" name="M_Sodium_Na" compartment="Cytosol" charge="1" boundaryCondition="false"/>
	<species id="M_na1_e" name="M_Sodium_Na" compartment="Extra_organism" charge="1" boundaryCondition="false"/>
	<species id="M_nac_c" name="M_Nicotinate_C6H4NO2" compartment="Cytosol" charge="-1" boundaryCondition="false"/>
	<species id="M_nac_m" name="M_Nicotinate_C6H4NO2" compartment="Mitochondria" charge="-1" boundaryCondition="false"/>
	<species id="M_nad_c" name="M_Nicotinamide_adenine_dinucleotide_C21H26N7O14P2" compartment="Cytosol" charge="-1" boundaryCondition="false"/>
	<species id="M_nad_m" name="M_Nicotinamide_adenine_dinucleotide_C21H26N7O14P2" compartment="Mitochondria" charge="-1" boundaryCondition="false"/>
	<species id="M_nad_x" name="M_Nicotinamide_adenine_dinucleotide_C21H26N7O14P2" compartment="Peroxisome" charge="-1" boundaryCondition="false"/>
	<species id="M_nadh_c" name="M_Nicotinamide_adenine_dinucleotide___reduced_C21H27N7O14P2" compartment="Cytosol" charge="-2" boundaryCondition="false"/>
	<species id="M_nadh_m" name="M_Nicotinamide_adenine_dinucleotide___reduced_C21H27N7O14P2" compartment="Mitochondria" charge="-2" boundaryCondition="false"/>
	<species id="M_nadh_x" name="M_Nicotinamide_adenine_dinucleotide___reduced_C21H27N7O14P2" compartment="Peroxisome" charge="-2" boundaryCondition="false"/>
	<species id="M_nadp_c" name="M_Nicotinamide_adenine_dinucleotide_phosphate_C21H25N7O17P3" compartment="Cytosol" charge="-3" boundaryCondition="false"/>
	<species id="M_nadp_m" name="M_Nicotinamide_adenine_dinucleotide_phosphate_C21H25N7O17P3" compartment="Mitochondria" charge="-3" boundaryCondition="false"/>
	<species id="M_nadp_r" name="M_Nicotinamide_adenine_dinucleotide_phosphate_C21H25N7O17P3" compartment="Endoplasmic_Reticulum" charge="-3" boundaryCondition="false"/>
	<species id="M_nadp_x" name="M_Nicotinamide_adenine_dinucleotide_phosphate_C21H25N7O17P3" compartment="Peroxisome" charge="-3" boundaryCondition="false"/>
	<species id="M_nadph_c" name="M_Nicotinamide_adenine_dinucleotide_phosphate___reduced_C21H26N7O17P3" compartment="Cytosol" charge="-4" boundaryCondition="false"/>
	<species id="M_nadph_m" name="M_Nicotinamide_adenine_dinucleotide_phosphate___reduced_C21H26N7O17P3" compartment="Mitochondria" charge="-4" boundaryCondition="false"/>
	<species id="M_nadph_r" name="M_Nicotinamide_adenine_dinucleotide_phosphate___reduced_C21H26N7O17P3" compartment="Endoplasmic_Reticulum" charge="-4" boundaryCondition="false"/>
	<species id="M_nadph_x" name="M_Nicotinamide_adenine_dinucleotide_phosphate___reduced_C21H26N7O17P3" compartment="Peroxisome" charge="-4" boundaryCondition="false"/>
	<species id="M_ncam_c" name="M_Nicotinamide_C6H6N2O" compartment="Cytosol" charge="0" boundaryCondition="false"/>
	<species id="M_ncam_m" name="M_Nicotinamide_C6H6N2O" compartment="Mitochondria" charge="0" boundaryCondition="false"/>
	<species id="M_nh4_c" name="M_Ammonium_H4N" compartment="Cytosol" charge="1" boundaryCondition="false"/>
	<species id="M_nh4_e" name="M_Ammonium_H4N" compartment="Extra_organism" charge="1" boundaryCondition="false"/>
	<species id="M_nh4_m" name="M_Ammonium_H4N" compartment="Mitochondria" charge="1" boundaryCondition="false"/>
	<species id="M_nh4_x" name="M_Ammonium_H4N" compartment="Peroxisome" charge="1" boundaryCondition="false"/>
	<species id="M_nicrnt_c" name="M_Nicotinate_D_ribonucleotide_C11H12NO9P" compartment="Cytosol" charge="-2" boundaryCondition="false"/>
	<species id="M_nicrnt_m" name="M_Nicotinate_D_ribonucleotide_C11H12NO9P" compartment="Mitochondria" charge="-2" boundaryCondition="false"/>
	<species id="M_nmn_c" name="M_NMN_C11H14N2O8P" compartment="Cytosol" charge="-1" boundaryCondition="false"/>
	<species id="M_nmn_e" name="M_NMN_C11H14N2O8P" compartment="Extra_organism" charge="-1" boundaryCondition="false"/>
	<species id="M_nmn_m" name="M_NMN_C11H14N2O8P" compartment="Mitochondria" charge="-1" boundaryCondition="false"/>
	<species id="M_nmn_x" name="M_NMN_C11H14N2O8P" compartment="Peroxisome" charge="-1" boundaryCondition="false"/>
	<species id="M_o2_c" name="M_O2_O2" compartment="Cytosol" charge="0" boundaryCondition="false"/>
	<species id="M_o2_e" name="M_O2_O2" compartment="Extra_organism" charge="0" boundaryCondition="false"/>
	<species id="M_o2_m" name="M_O2_O2" compartment="Mitochondria" charge="0" boundaryCondition="false"/>
	<species id="M_o2_r" name="M_O2_O2" compartment="Endoplasmic_Reticulum" charge="0" boundaryCondition="false"/>
	<species id="M_o2_x" name="M_O2_O2" compartment="Peroxisome" charge="0" boundaryCondition="false"/>
	<species id="M_oaa_c" name="M_Oxaloacetate_C4H2O5" compartment="Cytosol" charge="-2" boundaryCondition="false"/>
	<species id="M_oaa_m" name="M_Oxaloacetate_C4H2O5" compartment="Mitochondria" charge="-2" boundaryCondition="false"/>
	<species id="M_oaa_x" name="M_Oxaloacetate_C4H2O5" compartment="Peroxisome" charge="-2" boundaryCondition="false"/>
	<species id="M_ocACP_m" name="M_Octanoyl_ACP__n_C80ACP__C19H35N2O8PRS" compartment="Mitochondria" charge="-1" boundaryCondition="false"/>
	<species id="M_occoa_c" name="M_Octanoyl_CoA__n_C80CoA__C29H46N7O17P3S" compartment="Cytosol" charge="-4" boundaryCondition="false"/>
	<species id="M_occoa_x" name="M_Octanoyl_CoA__n_C80CoA__C29H46N7O17P3S" compartment="Peroxisome" charge="-4" boundaryCondition="false"/>
	<species id="M_ocdcaACP_c" name="M_Octadecanoyl_ACP__n_C180ACP__C29H55N2O8PRS" compartment="Cytosol" charge="-1" boundaryCondition="false"/>
	<species id="M_ocdcaACP_m" name="M_Octadecanoyl_ACP__n_C180ACP__C29H55N2O8PRS" compartment="Mitochondria" charge="-1" boundaryCondition="false"/>
	<species id="M_ocdca_c" name="M_octadecanoate__n_C180__C18H35O2" compartment="Cytosol" charge="-1" boundaryCondition="false"/>
	<species id="M_ocdca_e" name="M_octadecanoate__n_C180__C18H35O2" compartment="Extra_organism" charge="-1" boundaryCondition="false"/>
	<species id="M_ocdcea_c" name="M_octadecenoate__n_C181__C18H33O2" compartment="Cytosol" charge="-1" boundaryCondition="false"/>
	<species id="M_ocdcea_e" name="M_octadecenoate__n_C181__C18H33O2" compartment="Extra_organism" charge="-1" boundaryCondition="false"/>
	<species id="M_ocdcyaACP_c" name="M_Octadecynoyl_ACP__n_C182ACP__C29H51N2O8PRS" compartment="Cytosol" charge="-1" boundaryCondition="false"/>
	<species id="M_ocdcyaACP_m" name="M_Octadecynoyl_ACP__n_C182ACP__C29H51N2O8PRS" compartment="Mitochondria" charge="-1" boundaryCondition="false"/>
	<species id="M_ocdcya_c" name="M_octadecadienoate__n_C182__C18H31O2" compartment="Cytosol" charge="-1" boundaryCondition="false"/>
	<species id="M_ocdcya_e" name="M_octadecadienoate__n_C182__C18H31O2" compartment="Extra_organism" charge="-1" boundaryCondition="false"/>
	<species id="M_ocdycacoa_c" name="M_Octadecynoyl_CoA__n_C182CoA__C39H62N7O17P3S" compartment="Cytosol" charge="-4" boundaryCondition="false"/>
	<species id="M_ocdycacoa_x" name="M_Octadecynoyl_CoA__n_C182CoA__C39H62N7O17P3S" compartment="Peroxisome" charge="-4" boundaryCondition="false"/>
	<species id="M_octa_c" name="M_octanoate__n_C80__C8H15O2" compartment="Cytosol" charge="-1" boundaryCondition="false"/>
	<species id="M_octa_x" name="M_octanoate__n_C80__C8H15O2" compartment="Peroxisome" charge="-1" boundaryCondition="false"/>
	<species id="M_octdp_5_c" name="M_all_trans_Octaprenyl_diphosphate__5_repeating_units__C30H49O7P2" compartment="Cytosol" charge="-3" boundaryCondition="false"/>
	<species id="M_octdp_5_m" name="M_all_trans_Octaprenyl_diphosphate__5_repeating_units__C30H49O7P2" compartment="Mitochondria" charge="-3" boundaryCondition="false"/>
	<species id="M_octeACP_c" name="M_cis_octadec_11_enoyl_acyl_carrier_protein__n_C181__C29H53N2O8PRS" compartment="Cytosol" charge="-1" boundaryCondition="false"/>
	<species id="M_octeACP_m" name="M_cis_octadec_11_enoyl_acyl_carrier_protein__n_C181__C29H53N2O8PRS" compartment="Mitochondria" charge="-1" boundaryCondition="false"/>
	<species id="M_od2coa_x" name="M_trans_Octadec_2_enoyl_CoA_C39H64N7O17P3S" compartment="Peroxisome" charge="-4" boundaryCondition="false"/>
	<species id="M_odecoa_c" name="M_Octadecenoyl_CoA__n_C181CoA__C39H64N7O17P3S" compartment="Cytosol" charge="-4" boundaryCondition="false"/>
	<species id="M_odecoa_x" name="M_Octadecenoyl_CoA__n_C181CoA__C39H64N7O17P3S" compartment="Peroxisome" charge="-4" boundaryCondition="false"/>
	<species id="M_oh1_c" name="M_hydroxide_ion_HO" compartment="Cytosol" charge="-1" boundaryCondition="false"/>
	<species id="M_oh1_m" name="M_hydroxide_ion_HO" compartment="Mitochondria" charge="-1" boundaryCondition="false"/>
	<species id="M_ohpb_c" name="M_2_Oxo_3_hydroxy_4_phosphobutanoate_C4H4O8P" compartment="Cytosol" charge="-3" boundaryCondition="false"/>
	<species id="M_orn_c" name="M_Ornithine_C5H13N2O2" compartment="Cytosol" charge="1" boundaryCondition="false"/>
	<species id="M_orn_e" name="M_Ornithine_C5H13N2O2" compartment="Extra_organism" charge="1" boundaryCondition="false"/>
	<species id="M_orn_m" name="M_Ornithine_C5H13N2O2" compartment="Mitochondria" charge="1" boundaryCondition="false"/>
	<species id="M_orot5p_c" name="M_Orotidine_5__phosphate_C10H10N2O11P" compartment="Cytosol" charge="-3" boundaryCondition="false"/>
	<species id="M_orot_c" name="M_Orotate_C5H3N2O4" compartment="Cytosol" charge="-1" boundaryCondition="false"/>
	<species id="M_oxag_c" name="M_Oxaloglutarate_C7H5O7" compartment="Cytosol" charge="-3" boundaryCondition="false"/>
	<species id="M_oxag_m" name="M_Oxaloglutarate_C7H5O7" compartment="Mitochondria" charge="-3" boundaryCondition="false"/>
	<species id="M_pa_SC_c" name="M_Phosphatidate__yeast_specific_C3540H6544O800P100" compartment="Cytosol" charge="-200" boundaryCondition="false"/>
	<species id="M_pa_SC_m" name="M_Phosphatidate__yeast_specific_C3540H6544O800P100" compartment="Mitochondria" charge="-200" boundaryCondition="false"/>
	<species id="M_pac_c" name="M_Phenylacetic_acid_C8H7O2" compartment="Cytosol" charge="-1" boundaryCondition="false"/>
	<species id="M_pacald_c" name="M_Phenylacetaldehyde_C8H8O" compartment="Cytosol" charge="0" boundaryCondition="false"/>
	<species id="M_pad_c" name="M_2_Phenylacetamide_C8H9NO" compartment="Cytosol" charge="0" boundaryCondition="false"/>
	<species id="M_palmACP_c" name="M_Palmitoyl_ACP__n_C160ACP__C27H51N2O8PRS" compartment="Cytosol" charge="-1" boundaryCondition="false"/>
	<species id="M_palmACP_m" name="M_Palmitoyl_ACP__n_C160ACP__C27H51N2O8PRS" compartment="Mitochondria" charge="-1" boundaryCondition="false"/>
	<species id="M_pan4p_c" name="M_Pantetheine_4__phosphate_C11H21N2O7PS" compartment="Cytosol" charge="-2" boundaryCondition="false"/>
	<species id="M_pan4p_m" name="M_Pantetheine_4__phosphate_C11H21N2O7PS" compartment="Mitochondria" charge="-2" boundaryCondition="false"/>
	<species id="M_pant_R_c" name="M__R__Pantoate_C6H11O4" compartment="Cytosol" charge="-1" boundaryCondition="false"/>
	<species id="M_pant_R_m" name="M__R__Pantoate_C6H11O4" compartment="Mitochondria" charge="-1" boundaryCondition="false"/>
	<species id="M_pap_c" name="M_Adenosine_3__5__bisphosphate_C10H11N5O10P2" compartment="Cytosol" charge="-4" boundaryCondition="false"/>
	<species id="M_pap_e" name="M_Adenosine_3__5__bisphosphate_C10H11N5O10P2" compartment="Extra_organism" charge="-4" boundaryCondition="false"/>
	<species id="M_pap_m" name="M_Adenosine_3__5__bisphosphate_C10H11N5O10P2" compartment="Mitochondria" charge="-4" boundaryCondition="false"/>
	<species id="M_paps_c" name="M_3__Phosphoadenylyl_sulfate_C10H11N5O13P2S" compartment="Cytosol" charge="-4" boundaryCondition="false"/>
	<species id="M_pc_SC_c" name="M_Phosphatidylcholine__yeast_specific_C4040H7844N100O800P100" compartment="Cytosol" charge="0" boundaryCondition="false"/>
	<species id="M_pdx5p_c" name="M_Pyridoxine_5__phosphate_C8H10NO6P" compartment="Cytosol" charge="-2" boundaryCondition="false"/>
	<species id="M_pe_SC_c" name="M_phosphatidylethanolamine__yeast_specific_C3740H7244N100O800P100" compartment="Cytosol" charge="0" boundaryCondition="false"/>
	<species id="M_pe_SC_g" name="M_phosphatidylethanolamine__yeast_specific_C3740H7244N100O800P100" compartment="Golgi_Apparatus" charge="0" boundaryCondition="false"/>
	<species id="M_pe_SC_m" name="M_phosphatidylethanolamine__yeast_specific_C3740H7244N100O800P100" compartment="Mitochondria" charge="0" boundaryCondition="false"/>
	<species id="M_pe_SC_v" name="M_phosphatidylethanolamine__yeast_specific_C3740H7244N100O800P100" compartment="Vacuole" charge="0" boundaryCondition="false"/>
	<species id="M_pep_c" name="M_Phosphoenolpyruvate_C3H2O6P" compartment="Cytosol" charge="-3" boundaryCondition="false"/>
	<species id="M_pep_m" name="M_Phosphoenolpyruvate_C3H2O6P" compartment="Mitochondria" charge="-3" boundaryCondition="false"/>
	<species id="M_pepd_c" name="M_peptide_C2H4NO2RC2H2NOR" compartment="Cytosol" charge="0" boundaryCondition="false"/>
	<species id="M_pepd_e" name="M_peptide_C2H4NO2RC2H2NOR" compartment="Extra_organism" charge="0" boundaryCondition="false"/>
	<species id="M_pg_SC_m" name="M_Phosphatidylglycerol__yeast_specific_C3840H7244O1000P100" compartment="Mitochondria" charge="-100" boundaryCondition="false"/>
	<species id="M_pgp_SC_m" name="M_Phosphatidylglycerophosphate__yeast_specific_C3840H7144O1300P200" compartment="Mitochondria" charge="-300" boundaryCondition="false"/>
	<species id="M_phe_L_c" name="M_L_Phenylalanine_C9H11NO2" compartment="Cytosol" charge="0" boundaryCondition="false"/>
	<species id="M_phe_L_e" name="M_L_Phenylalanine_C9H11NO2" compartment="Extra_organism" charge="0" boundaryCondition="false"/>
	<species id="M_phe_L_m" name="M_L_Phenylalanine_C9H11NO2" compartment="Mitochondria" charge="0" boundaryCondition="false"/>
	<species id="M_pheme_m" name="M_Protoheme_C34H30FeN4O4" compartment="Mitochondria" charge="-2" boundaryCondition="false"/>
	<species id="M_phetrna_c" name="M_L_Phenylalanyl_tRNA_Phe__C9H10NOR" compartment="Cytosol" charge="1" boundaryCondition="false"/>
	<species id="M_phetrna_m" name="M_L_Phenylalanyl_tRNA_Phe__C9H10NOR" compartment="Mitochondria" charge="1" boundaryCondition="false"/>
	<species id="M_phom_c" name="M_O_Phospho_L_homoserine_C4H8NO6P" compartment="Cytosol" charge="-2" boundaryCondition="false"/>
	<species id="M_phpyr_c" name="M_Phenylpyruvate_C9H7O3" compartment="Cytosol" charge="-1" boundaryCondition="false"/>
	<species id="M_phthr_c" name="M_O_Phospho_4_hydroxy_L_threonine_C4H8NO7P" compartment="Cytosol" charge="-2" boundaryCondition="false"/>
	<species id="M_pi_c" name="M_Phosphate_HO4P" compartment="Cytosol" charge="-2" boundaryCondition="false"/>
	<species id="M_pi_e" name="M_Phosphate_HO4P" compartment="Extra_organism" charge="-2" boundaryCondition="false"/>
	<species id="M_pi_g" name="M_Phosphate_HO4P" compartment="Golgi_Apparatus" charge="-2" boundaryCondition="false"/>
	<species id="M_pi_m" name="M_Phosphate_HO4P" compartment="Mitochondria" charge="-2" boundaryCondition="false"/>
	<species id="M_pi_n" name="M_Phosphate_HO4P" compartment="Nucleus" charge="-2" boundaryCondition="false"/>
	<species id="M_pi_v" name="M_Phosphate_HO4P" compartment="Vacuole" charge="-2" boundaryCondition="false"/>
	<species id="M_pi_x" name="M_Phosphate_HO4P" compartment="Peroxisome" charge="-2" boundaryCondition="false"/>
	<species id="M_pmtcoa_c" name="M_Palmitoyl_CoA__n_C160CoA__C37H62N7O17P3S" compartment="Cytosol" charge="-4" boundaryCondition="false"/>
	<species id="M_pmtcoa_x" name="M_Palmitoyl_CoA__n_C160CoA__C37H62N7O17P3S" compartment="Peroxisome" charge="-4" boundaryCondition="false"/>
	<species id="M_pmtcoa_b" name="M_Palmitoyl_CoA__n_C160CoA__C37H62N7O17P3S" compartment="Extra_organism" charge="-4" boundaryCondition="true"/>
	<species id="M_pnto_R_c" name="M__R__Pantothenate_C9H16NO5" compartment="Cytosol" charge="-1" boundaryCondition="false"/>
	<species id="M_pnto_R_e" name="M__R__Pantothenate_C9H16NO5" compartment="Extra_organism" charge="-1" boundaryCondition="false"/>
	<species id="M_ppbng_c" name="M_Porphobilinogen_C10H13N2O4" compartment="Cytosol" charge="-1" boundaryCondition="false"/>
	<species id="M_ppcoa_c" name="M_Propanoyl_CoA_C24H36N7O17P3S" compartment="Cytosol" charge="-4" boundaryCondition="false"/>
	<species id="M_pphn_c" name="M_Prephenate_C10H8O6" compartment="Cytosol" charge="-2" boundaryCondition="false"/>
	<species id="M_ppi_c" name="M_Diphosphate_HO7P2" compartment="Cytosol" charge="-3" boundaryCondition="false"/>
	<species id="M_ppi_m" name="M_Diphosphate_HO7P2" compartment="Mitochondria" charge="-3" boundaryCondition="false"/>
	<species id="M_ppi_x" name="M_Diphosphate_HO7P2" compartment="Peroxisome" charge="-3" boundaryCondition="false"/>
	<species id="M_ppp9_m" name="M_Protoporphyrin_C34H32N4O4" compartment="Mitochondria" charge="-2" boundaryCondition="false"/>
	<species id="M_pppg9_c" name="M_Protoporphyrinogen_IX_C34H38N4O4" compartment="Cytosol" charge="-2" boundaryCondition="false"/>
	<species id="M_pppg9_m" name="M_Protoporphyrinogen_IX_C34H38N4O4" compartment="Mitochondria" charge="-2" boundaryCondition="false"/>
	<species id="M_pram_c" name="M_5_Phospho_beta_D_ribosylamine_C5H11NO7P" compartment="Cytosol" charge="-1" boundaryCondition="false"/>
	<species id="M_pran_c" name="M_N__5_Phospho_D_ribosyl_anthranilate_C12H13NO9P" compartment="Cytosol" charge="-3" boundaryCondition="false"/>
	<species id="M_prbamp_c" name="M_1__5_Phosphoribosyl__AMP_C15H19N5O14P2" compartment="Cytosol" charge="-4" boundaryCondition="false"/>
	<species id="M_prbatp_c" name="M_1__5_Phosphoribosyl__ATP_C15H19N5O20P4" compartment="Cytosol" charge="-6" boundaryCondition="false"/>
	<species id="M_prfp_c" name="M_1__5_Phosphoribosyl__5__5_phosphoribosylamino_methylideneaminoimidazole_4_carboxamide_C15H21N5O15P2" compartment="Cytosol" charge="-4" boundaryCondition="false"/>
	<species id="M_prlp_c" name="M_5__5_phospho_1_deoxyribulos_1_ylamino_methylideneamino_1__5_phosphoribosyl_imidazole_4_carboxamide_C15H21N5O15P2" compartment="Cytosol" charge="-4" boundaryCondition="false"/>
	<species id="M_pro_L_c" name="M_L_Proline_C5H9NO2" compartment="Cytosol" charge="0" boundaryCondition="false"/>
	<species id="M_pro_L_e" name="M_L_Proline_C5H9NO2" compartment="Extra_organism" charge="0" boundaryCondition="false"/>
	<species id="M_pro_L_m" name="M_L_Proline_C5H9NO2" compartment="Mitochondria" charge="0" boundaryCondition="false"/>
	<species id="M_protrna_c" name="M_L_Prolyl_tRNA_Pro__C5H8NOR" compartment="Cytosol" charge="1" boundaryCondition="false"/>
	<species id="M_prpp_c" name="M_5_Phospho_alpha_D_ribose_1_diphosphate_C5H8O14P3" compartment="Cytosol" charge="-5" boundaryCondition="false"/>
	<species id="M_prpp_m" name="M_5_Phospho_alpha_D_ribose_1_diphosphate_C5H8O14P3" compartment="Mitochondria" charge="-5" boundaryCondition="false"/>
	<species id="M_ps_SC_c" name="M_phosphatidylserine__yeast_specific_C3840H7144N100O1000P100" compartment="Cytosol" charge="-100" boundaryCondition="false"/>
	<species id="M_ps_SC_g" name="M_phosphatidylserine__yeast_specific_C3840H7144N100O1000P100" compartment="Golgi_Apparatus" charge="-100" boundaryCondition="false"/>
	<species id="M_ps_SC_m" name="M_phosphatidylserine__yeast_specific_C3840H7144N100O1000P100" compartment="Mitochondria" charge="-100" boundaryCondition="false"/>
	<species id="M_ps_SC_v" name="M_phosphatidylserine__yeast_specific_C3840H7144N100O1000P100" compartment="Vacuole" charge="-100" boundaryCondition="false"/>
	<species id="M_psd5p_c" name="M_Pseudouridine_5__phosphate_C9H11N2O9P" compartment="Cytosol" charge="-2" boundaryCondition="false"/>
	<species id="M_pser_L_c" name="M_O_Phospho_L_serine_C3H6NO6P" compartment="Cytosol" charge="-2" boundaryCondition="false"/>
	<species id="M_psph1p_c" name="M_Phytosphingosine_1_phosphate_C18H39NO6P" compartment="Cytosol" charge="-1" boundaryCondition="false"/>
	<species id="M_psphings_c" name="M_Phytosphingosine_C18H40NO3" compartment="Cytosol" charge="1" boundaryCondition="false"/>
	<species id="M_ptd134bp_SC_c" name="M_phosphatidyl_1D_myo_inositol_3_4_bisphosphate__yeast_specific_C4140H7444O1900P300" compartment="Cytosol" charge="-500" boundaryCondition="false"/>
	<species id="M_ptd145bp_SC_c" name="M_1_Phosphatidyl_D_myo_inositol_4_5_bisphosphate__yeast_specific_C4140H7444O1900P300" compartment="Cytosol" charge="-500" boundaryCondition="false"/>
	<species id="M_ptd1ino_SC_c" name="M_phosphatidyl_1D_myo_inositol__yeast_specific_C4140H7644O1300P100" compartment="Cytosol" charge="-100" boundaryCondition="false"/>
	<species id="M_ptd1ino_SC_n" name="M_phosphatidyl_1D_myo_inositol__yeast_specific_C4140H7644O1300P100" compartment="Nucleus" charge="-100" boundaryCondition="false"/>
	<species id="M_ptd2meeta_SC_c" name="M_Phosphatidyl_N_dimethylethanolamine_C3940H7644N100O800P100" compartment="Cytosol" charge="0" boundaryCondition="false"/>
	<species id="M_ptd3ino_SC_c" name="M_phosphatidyl_1D_myo_3_inositol__yeast_specific_C4140H7544O1600P200" compartment="Cytosol" charge="-300" boundaryCondition="false"/>
	<species id="M_ptd4ino_SC_c" name="M_phosphatidyl_1D_myo_4_inositol__yeast_specific_C4140H7544O1600P200" compartment="Cytosol" charge="-300" boundaryCondition="false"/>
	<species id="M_ptd4ino_SC_n" name="M_phosphatidyl_1D_myo_4_inositol__yeast_specific_C4140H7544O1600P200" compartment="Nucleus" charge="-300" boundaryCondition="false"/>
	<species id="M_ptdmeeta_SC_c" name="M_Phosphatidyl_N_methylethanolamine__yeast_specific_C3840H7444N100O800P100" compartment="Cytosol" charge="0" boundaryCondition="false"/>
	<species id="M_ptrc_c" name="M_Putrescine_C4H14N2" compartment="Cytosol" charge="2" boundaryCondition="false"/>
	<species id="M_ptrc_e" name="M_Putrescine_C4H14N2" compartment="Extra_organism" charge="2" boundaryCondition="false"/>
	<species id="M_pyam5p_c" name="M_Pyridoxamine_5__phosphate_C8H12N2O5P" compartment="Cytosol" charge="-1" boundaryCondition="false"/>
	<species id="M_pydam_c" name="M_Pyridoxamine_C8H13N2O2" compartment="Cytosol" charge="1" boundaryCondition="false"/>
	<species id="M_pydx5p_c" name="M_Pyridoxal_5__phosphate_C8H8NO6P" compartment="Cytosol" charge="-2" boundaryCondition="false"/>
	<species id="M_pydx_c" name="M_Pyridoxal_C8H9NO3" compartment="Cytosol" charge="0" boundaryCondition="false"/>
	<species id="M_pydxn_c" name="M_Pyridoxine_C8H11NO3" compartment="Cytosol" charge="0" boundaryCondition="false"/>
	<species id="M_pyr_c" name="M_Pyruvate_C3H3O3" compartment="Cytosol" charge="-1" boundaryCondition="false"/>
	<species id="M_pyr_e" name="M_Pyruvate_C3H3O3" compartment="Extra_organism" charge="-1" boundaryCondition="false"/>
	<species id="M_pyr_m" name="M_Pyruvate_C3H3O3" compartment="Mitochondria" charge="-1" boundaryCondition="false"/>
	<species id="M_pyr_x" name="M_Pyruvate_C3H3O3" compartment="Peroxisome" charge="-1" boundaryCondition="false"/>
	<species id="M_q6_m" name="M_Ubiquinone_6_C39H58O4" compartment="Mitochondria" charge="0" boundaryCondition="false"/>
	<species id="M_q6h2_m" name="M_Ubiquinol_6_C39H60O4" compartment="Mitochondria" charge="0" boundaryCondition="false"/>
	<species id="M_quln_c" name="M_Quinolinate_C7H3NO4" compartment="Cytosol" charge="-2" boundaryCondition="false"/>
	<species id="M_quln_m" name="M_Quinolinate_C7H3NO4" compartment="Mitochondria" charge="-2" boundaryCondition="false"/>
	<species id="M_r1p_c" name="M_alpha_D_Ribose_1_phosphate_C5H9O8P" compartment="Cytosol" charge="-2" boundaryCondition="false"/>
	<species id="M_r1p_m" name="M_alpha_D_Ribose_1_phosphate_C5H9O8P" compartment="Mitochondria" charge="-2" boundaryCondition="false"/>
	<species id="M_r5p_c" name="M_alpha_D_Ribose_5_phosphate_C5H9O8P" compartment="Cytosol" charge="-2" boundaryCondition="false"/>
	<species id="M_raffin_c" name="M_Raffinose_C18H32O16" compartment="Cytosol" charge="0" boundaryCondition="false"/>
	<species id="M_rib_D_c" name="M_D_Ribose_C5H10O5" compartment="Cytosol" charge="0" boundaryCondition="false"/>
	<species id="M_rib_D_e" name="M_D_Ribose_C5H10O5" compartment="Extra_organism" charge="0" boundaryCondition="false"/>
	<species id="M_ribflv_c" name="M_Riboflavin_C17H20N4O6" compartment="Cytosol" charge="0" boundaryCondition="false"/>
	<species id="M_ribflv_e" name="M_Riboflavin_C17H20N4O6" compartment="Extra_organism" charge="0" boundaryCondition="false"/>
	<species id="M_ribflv_m" name="M_Riboflavin_C17H20N4O6" compartment="Mitochondria" charge="0" boundaryCondition="false"/>
	<species id="M_ru5p_D_c" name="M_D_Ribulose_5_phosphate_C5H9O8P" compartment="Cytosol" charge="-2" boundaryCondition="false"/>
	<species id="M_s17bp_c" name="M_Sedoheptulose_1_7_bisphosphate_C7H12O13P2" compartment="Cytosol" charge="-4" boundaryCondition="false"/>
	<species id="M_s7p_c" name="M_Sedoheptulose_7_phosphate_C7H13O10P" compartment="Cytosol" charge="-2" boundaryCondition="false"/>
	<species id="M_s_c" name="M_Sulfur_S" compartment="Cytosol" charge="0" boundaryCondition="false"/>
	<species id="M_saccrp_L_c" name="M_L_Saccharopine_C11H19N2O6" compartment="Cytosol" charge="-1" boundaryCondition="false"/>
	<species id="M_sbt_D_c" name="M_D_Sorbitol_C6H14O6" compartment="Cytosol" charge="0" boundaryCondition="false"/>
	<species id="M_sbt_D_e" name="M_D_Sorbitol_C6H14O6" compartment="Extra_organism" charge="0" boundaryCondition="false"/>
	<species id="M_sbt_L_c" name="M_L_Sorbitol_C6H14O6" compartment="Cytosol" charge="0" boundaryCondition="false"/>
	<species id="M_sbt_L_e" name="M_L_Sorbitol_C6H14O6" compartment="Extra_organism" charge="0" boundaryCondition="false"/>
	<species id="M_sdhlam_m" name="M_S_Succinyldihydrolipoamide_C12H20NO4S2" compartment="Mitochondria" charge="-1" boundaryCondition="false"/>
	<species id="M_ser_L_c" name="M_L_Serine_C3H7NO3" compartment="Cytosol" charge="0" boundaryCondition="false"/>
	<species id="M_ser_L_e" name="M_L_Serine_C3H7NO3" compartment="Extra_organism" charge="0" boundaryCondition="false"/>
	<species id="M_ser_L_m" name="M_L_Serine_C3H7NO3" compartment="Mitochondria" charge="0" boundaryCondition="false"/>
	<species id="M_sertrna_c" name="M_L_Seryl_tRNA_Ser__C3H6NO2R" compartment="Cytosol" charge="1" boundaryCondition="false"/>
	<species id="M_skm5p_c" name="M_Shikimate_5_phosphate_C7H8O8P" compartment="Cytosol" charge="-3" boundaryCondition="false"/>
	<species id="M_skm_c" name="M_Shikimate_C7H9O5" compartment="Cytosol" charge="-1" boundaryCondition="false"/>
	<species id="M_so3_c" name="M_Sulfite_O3S" compartment="Cytosol" charge="-2" boundaryCondition="false"/>
	<species id="M_so4_c" name="M_Sulfate_O4S" compartment="Cytosol" charge="-2" boundaryCondition="false"/>
	<species id="M_so4_e" name="M_Sulfate_O4S" compartment="Extra_organism" charge="-2" boundaryCondition="false"/>
	<species id="M_sph1p_c" name="M_Sphinganine_1_phosphate_C18H39NO5P" compartment="Cytosol" charge="-1" boundaryCondition="false"/>
	<species id="M_sphgn_c" name="M_Sphinganine_C18H40NO2" compartment="Cytosol" charge="1" boundaryCondition="false"/>
	<species id="M_spmd_c" name="M_Spermidine_C7H22N3" compartment="Cytosol" charge="3" boundaryCondition="false"/>
	<species id="M_spmd_e" name="M_Spermidine_C7H22N3" compartment="Extra_organism" charge="3" boundaryCondition="false"/>
	<species id="M_sprm_c" name="M_Spermine_C10H30N4" compartment="Cytosol" charge="4" boundaryCondition="false"/>
	<species id="M_sprm_e" name="M_Spermine_C10H30N4" compartment="Extra_organism" charge="4" boundaryCondition="false"/>
	<species id="M_sql_c" name="M_Squalene_C30H50" compartment="Cytosol" charge="0" boundaryCondition="false"/>
	<species id="M_sql_r" name="M_Squalene_C30H50" compartment="Endoplasmic_Reticulum" charge="0" boundaryCondition="false"/>
	<species id="M_srb_L_c" name="M_L_Sorbose_C6H12O6" compartment="Cytosol" charge="0" boundaryCondition="false"/>
	<species id="M_srb_L_e" name="M_L_Sorbose_C6H12O6" compartment="Extra_organism" charge="0" boundaryCondition="false"/>
	<species id="M_stcoa_c" name="M_Stearoyl_CoA__n_C180CoA__C39H66N7O17P3S" compartment="Cytosol" charge="-4" boundaryCondition="false"/>
	<species id="M_stcoa_x" name="M_Stearoyl_CoA__n_C180CoA__C39H66N7O17P3S" compartment="Peroxisome" charge="-4" boundaryCondition="false"/>
	<species id="M_succ_c" name="M_Succinate_C4H4O4" compartment="Cytosol" charge="-2" boundaryCondition="false"/>
	<species id="M_succ_e" name="M_Succinate_C4H4O4" compartment="Extra_organism" charge="-2" boundaryCondition="false"/>
	<species id="M_succ_m" name="M_Succinate_C4H4O4" compartment="Mitochondria" charge="-2" boundaryCondition="false"/>
	<species id="M_succoa_m" name="M_Succinyl_CoA_C25H35N7O19P3S" compartment="Mitochondria" charge="-5" boundaryCondition="false"/>
	<species id="M_suchms_c" name="M_O_Succinyl_L_homoserine_C8H12NO6" compartment="Cytosol" charge="-1" boundaryCondition="false"/>
	<species id="M_sucr_c" name="M_Sucrose_C12H22O11" compartment="Cytosol" charge="0" boundaryCondition="false"/>
	<species id="M_sucr_e" name="M_Sucrose_C12H22O11" compartment="Extra_organism" charge="0" boundaryCondition="false"/>
	<species id="M_sucsal_c" name="M_Succinic_semialdehyde_C4H5O3" compartment="Cytosol" charge="-1" boundaryCondition="false"/>
	<species id="M_tag6p_D_c" name="M_D_Tagatose_6_phosphate_C6H11O9P" compartment="Cytosol" charge="-2" boundaryCondition="false"/>
	<species id="M_tagdp_D_c" name="M_D_Tagatose_1_6_biphosphate_C6H10O12P2" compartment="Cytosol" charge="-4" boundaryCondition="false"/>
	<species id="M_td2coa_x" name="M_trans_Tetradec_2_enoyl_CoA_C35H56N7O17P3S" compartment="Peroxisome" charge="-4" boundaryCondition="false"/>
	<species id="M_tdcoa_c" name="M_Tetradecanoyl_CoA__n_C140CoA__C35H58N7O17P3S" compartment="Cytosol" charge="-4" boundaryCondition="false"/>
	<species id="M_tdcoa_x" name="M_Tetradecanoyl_CoA__n_C140CoA__C35H58N7O17P3S" compartment="Peroxisome" charge="-4" boundaryCondition="false"/>
	<species id="M_tdeACP_c" name="M_cis_tetradec_7_enoyl_acyl_carrier_protein__n_C141__C25H45N2O8PRS" compartment="Cytosol" charge="-1" boundaryCondition="false"/>
	<species id="M_tdeACP_m" name="M_cis_tetradec_7_enoyl_acyl_carrier_protein__n_C141__C25H45N2O8PRS" compartment="Mitochondria" charge="-1" boundaryCondition="false"/>
	<species id="M_tdecoa_c" name="M_Tetradecenoyl_CoA__n_C141CoA__C35H56N7O17P3S" compartment="Cytosol" charge="-4" boundaryCondition="false"/>
	<species id="M_tdecoa_x" name="M_Tetradecenoyl_CoA__n_C141CoA__C35H56N7O17P3S" compartment="Peroxisome" charge="-4" boundaryCondition="false"/>
	<species id="M_tglp_c" name="M_N_Tetradecanoylglycylpeptide_C18H32N2O4R" compartment="Cytosol" charge="0" boundaryCondition="false"/>
	<species id="M_thf_c" name="M_5_6_7_8_Tetrahydrofolate_C19H21N7O6" compartment="Cytosol" charge="-2" boundaryCondition="false"/>
	<species id="M_thf_m" name="M_5_6_7_8_Tetrahydrofolate_C19H21N7O6" compartment="Mitochondria" charge="-2" boundaryCondition="false"/>
	<species id="M_thfglu_c" name="M_Tetrahydrofolyl_Glu_2__C24H27N8O9" compartment="Cytosol" charge="-3" boundaryCondition="false"/>
	<species id="M_thm_c" name="M_Thiamin_C12H17N4OS" compartment="Cytosol" charge="1" boundaryCondition="false"/>
	<species id="M_thm_e" name="M_Thiamin_C12H17N4OS" compartment="Extra_organism" charge="1" boundaryCondition="false"/>
	<species id="M_thmmp_c" name="M_Thiamin_monophosphate_C12H16N4O4PS" compartment="Cytosol" charge="-1" boundaryCondition="false"/>
	<species id="M_thmmp_e" name="M_Thiamin_monophosphate_C12H16N4O4PS" compartment="Extra_organism" charge="-1" boundaryCondition="false"/>
	<species id="M_thmpp_c" name="M_Thiamine_diphosphate_C12H16N4O7P2S" compartment="Cytosol" charge="-2" boundaryCondition="false"/>
	<species id="M_thmpp_e" name="M_Thiamine_diphosphate_C12H16N4O7P2S" compartment="Extra_organism" charge="-2" boundaryCondition="false"/>
	<species id="M_thmtp_c" name="M_Thiamin_triphosphate_C12H16N4O10P3S" compartment="Cytosol" charge="-3" boundaryCondition="false"/>
	<species id="M_thr_L_c" name="M_L_Threonine_C4H9NO3" compartment="Cytosol" charge="0" boundaryCondition="false"/>
	<species id="M_thr_L_e" name="M_L_Threonine_C4H9NO3" compartment="Extra_organism" charge="0" boundaryCondition="false"/>
	<species id="M_thr_L_m" name="M_L_Threonine_C4H9NO3" compartment="Mitochondria" charge="0" boundaryCondition="false"/>
	<species id="M_thrtrna_c" name="M_L_Threonyl_tRNA_Thr__C4H8NO2R" compartment="Cytosol" charge="1" boundaryCondition="false"/>
	<species id="M_thrtrna_m" name="M_L_Threonyl_tRNA_Thr__C4H8NO2R" compartment="Mitochondria" charge="1" boundaryCondition="false"/>
	<species id="M_thym_c" name="M_Thymine_C5H6N2O2" compartment="Cytosol" charge="0" boundaryCondition="false"/>
	<species id="M_thym_e" name="M_Thymine_C5H6N2O2" compartment="Extra_organism" charge="0" boundaryCondition="false"/>
	<species id="M_thymd_c" name="M_Thymidine_C10H14N2O5" compartment="Cytosol" charge="0" boundaryCondition="false"/>
	<species id="M_thymd_e" name="M_Thymidine_C10H14N2O5" compartment="Extra_organism" charge="0" boundaryCondition="false"/>
	<species id="M_trdox_c" name="M_Oxidized_thioredoxin_X" compartment="Cytosol" charge="0" boundaryCondition="false"/>
	<species id="M_trdox_m" name="M_Oxidized_thioredoxin_X" compartment="Mitochondria" charge="0" boundaryCondition="false"/>
	<species id="M_trdox_n" name="M_Oxidized_thioredoxin_X" compartment="Nucleus" charge="0" boundaryCondition="false"/>
	<species id="M_trdrd_c" name="M_Reduced_thioredoxin_XH2" compartment="Cytosol" charge="0" boundaryCondition="false"/>
	<species id="M_trdrd_m" name="M_Reduced_thioredoxin_XH2" compartment="Mitochondria" charge="0" boundaryCondition="false"/>
	<species id="M_trdrd_n" name="M_Reduced_thioredoxin_XH2" compartment="Nucleus" charge="0" boundaryCondition="false"/>
	<species id="M_tre6p_c" name="M_alpha_alpha__Trehalose_6_phosphate_C12H21O14P" compartment="Cytosol" charge="-2" boundaryCondition="false"/>
	<species id="M_tre_c" name="M_Trehalose_C12H22O11" compartment="Cytosol" charge="0" boundaryCondition="false"/>
	<species id="M_tre_e" name="M_Trehalose_C12H22O11" compartment="Extra_organism" charge="0" boundaryCondition="false"/>
	<species id="M_tre_v" name="M_Trehalose_C12H22O11" compartment="Vacuole" charge="0" boundaryCondition="false"/>
	<species id="M_triglyc_SC_c" name="M_triglyceride__yeast_specific_C5160H9566O600" compartment="Cytosol" charge="0" boundaryCondition="false"/>
	<species id="M_trnaala_c" name="M_tRNA_Ala__R" compartment="Cytosol" charge="0" boundaryCondition="false"/>
	<species id="M_trnaarg_c" name="M_tRNA_Arg__R" compartment="Cytosol" charge="0" boundaryCondition="false"/>
	<species id="M_trnaarg_m" name="M_tRNA_Arg__R" compartment="Mitochondria" charge="0" boundaryCondition="false"/>
	<species id="M_trnaasn_c" name="M_tRNA_Asn__R" compartment="Cytosol" charge="0" boundaryCondition="false"/>
	<species id="M_trnaasn_m" name="M_tRNA_Asn__R" compartment="Mitochondria" charge="0" boundaryCondition="false"/>
	<species id="M_trnaasp_c" name="M_tRNA_Asp__R" compartment="Cytosol" charge="0" boundaryCondition="false"/>
	<species id="M_trnaasp_m" name="M_tRNA_Asp__R" compartment="Mitochondria" charge="0" boundaryCondition="false"/>
	<species id="M_trnacys_c" name="M_tRNA_Cys__R" compartment="Cytosol" charge="0" boundaryCondition="false"/>
	<species id="M_trnagln_c" name="M_tRNA_Gln__R" compartment="Cytosol" charge="0" boundaryCondition="false"/>
	<species id="M_trnaglu_c" name="M_tRNA__Glu__R" compartment="Cytosol" charge="0" boundaryCondition="false"/>
	<species id="M_trnaglu_m" name="M_tRNA__Glu__R" compartment="Mitochondria" charge="0" boundaryCondition="false"/>
	<species id="M_trnagly_c" name="M_tRNA_Gly__R" compartment="Cytosol" charge="0" boundaryCondition="false"/>
	<species id="M_trnahis_c" name="M_tRNA_His__R" compartment="Cytosol" charge="0" boundaryCondition="false"/>
	<species id="M_trnahis_m" name="M_tRNA_His__R" compartment="Mitochondria" charge="0" boundaryCondition="false"/>
	<species id="M_trnaile_c" name="M_tRNA_Ile__R" compartment="Cytosol" charge="0" boundaryCondition="false"/>
	<species id="M_trnaile_m" name="M_tRNA_Ile__R" compartment="Mitochondria" charge="0" boundaryCondition="false"/>
	<species id="M_trnaleu_c" name="M_tRNA_Leu__R" compartment="Cytosol" charge="0" boundaryCondition="false"/>
	<species id="M_trnaleu_m" name="M_tRNA_Leu__R" compartment="Mitochondria" charge="0" boundaryCondition="false"/>
	<species id="M_trnalys_c" name="M_tRNA_Lys__R" compartment="Cytosol" charge="0" boundaryCondition="false"/>
	<species id="M_trnalys_m" name="M_tRNA_Lys__R" compartment="Mitochondria" charge="0" boundaryCondition="false"/>
	<species id="M_trnamet_c" name="M_tRNA_Met__R" compartment="Cytosol" charge="0" boundaryCondition="false"/>
	<species id="M_trnamet_m" name="M_tRNA_Met__R" compartment="Mitochondria" charge="0" boundaryCondition="false"/>
	<species id="M_trnaphe_c" name="M_tRNA_Phe__R" compartment="Cytosol" charge="0" boundaryCondition="false"/>
	<species id="M_trnaphe_m" name="M_tRNA_Phe__R" compartment="Mitochondria" charge="0" boundaryCondition="false"/>
	<species id="M_trnapro_c" name="M_tRNA_Pro__R" compartment="Cytosol" charge="0" boundaryCondition="false"/>
	<species id="M_trnaser_c" name="M_tRNA_Ser__R" compartment="Cytosol" charge="0" boundaryCondition="false"/>
	<species id="M_trnathr_c" name="M_tRNA_Thr__R" compartment="Cytosol" charge="0" boundaryCondition="false"/>
	<species id="M_trnathr_m" name="M_tRNA_Thr__R" compartment="Mitochondria" charge="0" boundaryCondition="false"/>
	<species id="M_trnatrp_c" name="M_tRNA_Trp__R" compartment="Cytosol" charge="0" boundaryCondition="false"/>
	<species id="M_trnatrp_m" name="M_tRNA_Trp__R" compartment="Mitochondria" charge="0" boundaryCondition="false"/>
	<species id="M_trnatyr_c" name="M_tRNA_Tyr__R" compartment="Cytosol" charge="0" boundaryCondition="false"/>
	<species id="M_trnatyr_m" name="M_tRNA_Tyr__R" compartment="Mitochondria" charge="0" boundaryCondition="false"/>
	<species id="M_trnaval_c" name="M_tRNA_Val__R" compartment="Cytosol" charge="0" boundaryCondition="false"/>
	<species id="M_trnaval_m" name="M_tRNA_Val__R" compartment="Mitochondria" charge="0" boundaryCondition="false"/>
	<species id="M_trp_L_c" name="M_L_Tryptophan_C11H12N2O2" compartment="Cytosol" charge="0" boundaryCondition="false"/>
	<species id="M_trp_L_e" name="M_L_Tryptophan_C11H12N2O2" compartment="Extra_organism" charge="0" boundaryCondition="false"/>
	<species id="M_trp_L_m" name="M_L_Tryptophan_C11H12N2O2" compartment="Mitochondria" charge="0" boundaryCondition="false"/>
	<species id="M_trptrna_c" name="M_L_Tryptophanyl_tRNA_Trp__C11H11N2OR" compartment="Cytosol" charge="1" boundaryCondition="false"/>
	<species id="M_trptrna_m" name="M_L_Tryptophanyl_tRNA_Trp__C11H11N2OR" compartment="Mitochondria" charge="1" boundaryCondition="false"/>
	<species id="M_ttc_c" name="M_tetracosanoate__n_C240__C24H47O2" compartment="Cytosol" charge="-1" boundaryCondition="false"/>
	<species id="M_ttc_x" name="M_tetracosanoate__n_C240__C24H47O2" compartment="Peroxisome" charge="-1" boundaryCondition="false"/>
	<species id="M_ttccoa_c" name="M_tetracosanoyl_CoA___n_C240CoA__C45H78N7O17P3S" compartment="Cytosol" charge="-4" boundaryCondition="false"/>
	<species id="M_ttccoa_x" name="M_tetracosanoyl_CoA___n_C240CoA__C45H78N7O17P3S" compartment="Peroxisome" charge="-4" boundaryCondition="false"/>
	<species id="M_ttdca_c" name="M_tetradecanoate__n_C140__C14H27O2" compartment="Cytosol" charge="-1" boundaryCondition="false"/>
	<species id="M_ttdca_e" name="M_tetradecanoate__n_C140__C14H27O2" compartment="Extra_organism" charge="-1" boundaryCondition="false"/>
	<species id="M_ttdca_x" name="M_tetradecanoate__n_C140__C14H27O2" compartment="Peroxisome" charge="-1" boundaryCondition="false"/>
	<species id="M_ttdcea_c" name="M_tetradecenoate__n_C141__C14H25O2" compartment="Cytosol" charge="-1" boundaryCondition="false"/>
	<species id="M_ttdcea_x" name="M_tetradecenoate__n_C141__C14H25O2" compartment="Peroxisome" charge="-1" boundaryCondition="false"/>
	<species id="M_tyr_L_c" name="M_L_Tyrosine_C9H11NO3" compartment="Cytosol" charge="0" boundaryCondition="false"/>
	<species id="M_tyr_L_e" name="M_L_Tyrosine_C9H11NO3" compartment="Extra_organism" charge="0" boundaryCondition="false"/>
	<species id="M_tyr_L_m" name="M_L_Tyrosine_C9H11NO3" compartment="Mitochondria" charge="0" boundaryCondition="false"/>
	<species id="M_tyr_L_x" name="M_L_Tyrosine_C9H11NO3" compartment="Peroxisome" charge="0" boundaryCondition="false"/>
	<species id="M_tyrtrna_c" name="M_L_Tyrosyl_tRNA_Tyr__C9H10NO2R" compartment="Cytosol" charge="1" boundaryCondition="false"/>
	<species id="M_tyrtrna_m" name="M_L_Tyrosyl_tRNA_Tyr__C9H10NO2R" compartment="Mitochondria" charge="1" boundaryCondition="false"/>
	<species id="M_udp_c" name="M_UDP_C9H11N2O12P2" compartment="Cytosol" charge="-3" boundaryCondition="false"/>
	<species id="M_udp_n" name="M_UDP_C9H11N2O12P2" compartment="Nucleus" charge="-3" boundaryCondition="false"/>
	<species id="M_udpacgal_c" name="M_UDP_N_acetyl_D_galactosamine_C17H25N3O17P2" compartment="Cytosol" charge="-2" boundaryCondition="false"/>
	<species id="M_udpg_c" name="M_UDPglucose_C15H22N2O17P2" compartment="Cytosol" charge="-2" boundaryCondition="false"/>
	<species id="M_udpgal_c" name="M_UDPgalactose_C15H22N2O17P2" compartment="Cytosol" charge="-2" boundaryCondition="false"/>
	<species id="M_ump_c" name="M_UMP_C9H11N2O9P" compartment="Cytosol" charge="-2" boundaryCondition="false"/>
	<species id="M_ump_n" name="M_UMP_C9H11N2O9P" compartment="Nucleus" charge="-2" boundaryCondition="false"/>
	<species id="M_uppg3_c" name="M_Uroporphyrinogen_III_C40H36N4O16" compartment="Cytosol" charge="-8" boundaryCondition="false"/>
	<species id="M_ura_c" name="M_Uracil_C4H4N2O2" compartment="Cytosol" charge="0" boundaryCondition="false"/>
	<species id="M_ura_e" name="M_Uracil_C4H4N2O2" compartment="Extra_organism" charge="0" boundaryCondition="false"/>
	<species id="M_urdglyc_c" name="M_____Ureidoglycolate_C3H5N2O4" compartment="Cytosol" charge="-1" boundaryCondition="false"/>
	<species id="M_urea_c" name="M_Urea_CH4N2O" compartment="Cytosol" charge="0" boundaryCondition="false"/>
	<species id="M_urea_e" name="M_Urea_CH4N2O" compartment="Extra_organism" charge="0" boundaryCondition="false"/>
	<species id="M_uri_c" name="M_Uridine_C9H12N2O6" compartment="Cytosol" charge="0" boundaryCondition="false"/>
	<species id="M_uri_e" name="M_Uridine_C9H12N2O6" compartment="Extra_organism" charge="0" boundaryCondition="false"/>
	<species id="M_utp_c" name="M_UTP_C9H11N2O15P3" compartment="Cytosol" charge="-4" boundaryCondition="false"/>
	<species id="M_val_L_c" name="M_L_Valine_C5H11NO2" compartment="Cytosol" charge="0" boundaryCondition="false"/>
	<species id="M_val_L_e" name="M_L_Valine_C5H11NO2" compartment="Extra_organism" charge="0" boundaryCondition="false"/>
	<species id="M_val_L_m" name="M_L_Valine_C5H11NO2" compartment="Mitochondria" charge="0" boundaryCondition="false"/>
	<species id="M_valtrna_c" name="M_L_Valyl_tRNA_Val__C5H10NOR" compartment="Cytosol" charge="1" boundaryCondition="false"/>
	<species id="M_valtrna_m" name="M_L_Valyl_tRNA_Val__C5H10NOR" compartment="Mitochondria" charge="1" boundaryCondition="false"/>
	<species id="M_xan_c" name="M_Xanthine_C5H4N4O2" compartment="Cytosol" charge="0" boundaryCondition="false"/>
	<species id="M_xan_e" name="M_Xanthine_C5H4N4O2" compartment="Extra_organism" charge="0" boundaryCondition="false"/>
	<species id="M_xmp_c" name="M_Xanthosine_5__phosphate_C10H11N4O9P" compartment="Cytosol" charge="-2" boundaryCondition="false"/>
	<species id="M_xtsn_c" name="M_Xanthosine_C10H12N4O6" compartment="Cytosol" charge="0" boundaryCondition="false"/>
	<species id="M_xtsn_e" name="M_Xanthosine_C10H12N4O6" compartment="Extra_organism" charge="0" boundaryCondition="false"/>
	<species id="M_xu5p_D_c" name="M_D_Xylulose_5_phosphate_C5H9O8P" compartment="Cytosol" charge="-2" boundaryCondition="false"/>
	<species id="M_xyl_D_c" name="M_D_Xylose_C5H10O5" compartment="Cytosol" charge="0" boundaryCondition="false"/>
	<species id="M_xyl_D_e" name="M_D_Xylose_C5H10O5" compartment="Extra_organism" charge="0" boundaryCondition="false"/>
	<species id="M_xylt_c" name="M_Xylitol_C5H12O5" compartment="Cytosol" charge="0" boundaryCondition="false"/>
	<species id="M_xylt_e" name="M_Xylitol_C5H12O5" compartment="Extra_organism" charge="0" boundaryCondition="false"/>
	<species id="M_xylu_D_c" name="M_D_Xylulose_C5H10O5" compartment="Cytosol" charge="0" boundaryCondition="false"/>
	<species id="M_zym_int1_c" name="M_zymosterol_intermediate_1_C28H44O3" compartment="Cytosol" charge="0" boundaryCondition="false"/>
	<species id="M_zym_int2_c" name="M_zymosterol_intermediate_2_C27H42O" compartment="Cytosol" charge="0" boundaryCondition="false"/>
	<species id="M_zymst_c" name="M_zymosterol_C27H44O" compartment="Cytosol" charge="0" boundaryCondition="false"/>
	<species id="M_zymst_e" name="M_zymosterol_C27H44O" compartment="Extra_organism" charge="0" boundaryCondition="false"/>
	<species id="M_13BDglcn_b" name="M_1_3_beta_D_Glucan_C6H10O5" compartment="Extra_organism" charge="0" boundaryCondition="true"/>
	<species id="M_4abut_b" name="M_4_Aminobutanoate_C4H9NO2" compartment="Extra_organism" charge="0" boundaryCondition="true"/>
	<species id="M_5aop_b" name="M_5_Amino_4_oxopentanoate_C5H9NO3" compartment="Extra_organism" charge="0" boundaryCondition="true"/>
	<species id="M_8aonn_b" name="M_8_Amino_7_oxononanoate_C9H17NO3" compartment="Extra_organism" charge="0" boundaryCondition="true"/>
	<species id="M_abt_b" name="M_L_Arabinitol_C5H12O5" compartment="Extra_organism" charge="0" boundaryCondition="true"/>
	<species id="M_ac_b" name="M_Acetate_C2H3O2" compartment="Extra_organism" charge="-1" boundaryCondition="true"/>
	<species id="M_acald_b" name="M_Acetaldehyde_C2H4O" compartment="Extra_organism" charge="0" boundaryCondition="true"/>
	<species id="M_ade_b" name="M_Adenine_C5H5N5" compartment="Extra_organism" charge="0" boundaryCondition="true"/>
	<species id="M_adn_b" name="M_Adenosine_C10H13N5O4" compartment="Extra_organism" charge="0" boundaryCondition="true"/>
	<species id="M_akg_b" name="M_2_Oxoglutarate_C5H4O5" compartment="Extra_organism" charge="-2" boundaryCondition="true"/>
	<species id="M_ala_L_b" name="M_L_Alanine_C3H7NO2" compartment="Extra_organism" charge="0" boundaryCondition="true"/>
	<species id="M_alltn_b" name="M_Allantoin_C4H6N4O3" compartment="Extra_organism" charge="0" boundaryCondition="true"/>
	<species id="M_alltt_b" name="M_Allantoate_C4H7N4O4" compartment="Extra_organism" charge="-1" boundaryCondition="true"/>
	<species id="M_amet_b" name="M_S_Adenosyl_L_methionine_C15H23N6O5S" compartment="Extra_organism" charge="1" boundaryCondition="true"/>
	<species id="M_arab_D_b" name="M_D_Arabinose_C5H10O5" compartment="Extra_organism" charge="0" boundaryCondition="true"/>
	<species id="M_arab_L_b" name="M_L_Arabinose_C5H10O5" compartment="Extra_organism" charge="0" boundaryCondition="true"/>
	<species id="M_arg_L_b" name="M_L_Arginine_C6H15N4O2" compartment="Extra_organism" charge="1" boundaryCondition="true"/>
	<species id="M_asn_L_b" name="M_L_Asparagine_C4H8N2O3" compartment="Extra_organism" charge="0" boundaryCondition="true"/>
	<species id="M_asp_L_b" name="M_L_Aspartate_C4H6NO4" compartment="Extra_organism" charge="-1" boundaryCondition="true"/>
	<species id="M_btn_b" name="M_Biotin_C10H15N2O3S" compartment="Extra_organism" charge="-1" boundaryCondition="true"/>
	<species id="M_chol_b" name="M_Choline_C5H14NO" compartment="Extra_organism" charge="1" boundaryCondition="true"/>
	<species id="M_cit_b" name="M_Citrate_C6H5O7" compartment="Extra_organism" charge="-3" boundaryCondition="true"/>
	<species id="M_co2_b" name="M_CO2_CO2" compartment="Extra_organism" charge="0" boundaryCondition="true"/>
	<species id="M_crn_b" name="M_L_Carnitine_C7H15NO3" compartment="Extra_organism" charge="0" boundaryCondition="true"/>
	<species id="M_csn_b" name="M_Cytosine_C4H5N3O" compartment="Extra_organism" charge="0" boundaryCondition="true"/>
	<species id="M_cys_L_b" name="M_L_Cysteine_C3H7NO2S" compartment="Extra_organism" charge="0" boundaryCondition="true"/>
	<species id="M_cytd_b" name="M_Cytidine_C9H13N3O5" compartment="Extra_organism" charge="0" boundaryCondition="true"/>
	<species id="M_dad_2_b" name="M_Deoxyadenosine_C10H13N5O3" compartment="Extra_organism" charge="0" boundaryCondition="true"/>
	<species id="M_dann_b" name="M_7_8_Diaminononanoate_C9H21N2O2" compartment="Extra_organism" charge="1" boundaryCondition="true"/>
	<species id="M_dcyt_b" name="M_Deoxycytidine_C9H13N3O4" compartment="Extra_organism" charge="0" boundaryCondition="true"/>
	<species id="M_dgsn_b" name="M_Deoxyguanosine_C10H13N5O4" compartment="Extra_organism" charge="0" boundaryCondition="true"/>
	<species id="M_din_b" name="M_Deoxyinosine_C10H12N4O4" compartment="Extra_organism" charge="0" boundaryCondition="true"/>
	<species id="M_dttp_b" name="M_dTTP_C10H13N2O14P3" compartment="Extra_organism" charge="-4" boundaryCondition="true"/>
	<species id="M_duri_b" name="M_Deoxyuridine_C9H12N2O5" compartment="Extra_organism" charge="0" boundaryCondition="true"/>
	<species id="M_ergst_b" name="M_Ergosterol_C28H44O" compartment="Extra_organism" charge="0" boundaryCondition="true"/>
	<species id="M_etoh_b" name="M_Ethanol_C2H6O" compartment="Extra_organism" charge="0" boundaryCondition="true"/>
	<species id="M_fmn_b" name="M_FMN_C17H19N4O9P" compartment="Extra_organism" charge="-2" boundaryCondition="true"/>
	<species id="M_for_b" name="M_Formate_CH1O2" compartment="Extra_organism" charge="-1" boundaryCondition="true"/>
	<species id="M_fru_b" name="M_D_Fructose_C6H12O6" compartment="Extra_organism" charge="0" boundaryCondition="true"/>
	<species id="M_fum_b" name="M_Fumarate_C4H2O4" compartment="Extra_organism" charge="-2" boundaryCondition="true"/>
	<species id="M_gal_b" name="M_D_Galactose_C6H12O6" compartment="Extra_organism" charge="0" boundaryCondition="true"/>
	<species id="M_gam6p_b" name="M_D_Glucosamine_6_phosphate_C6H13NO8P" compartment="Extra_organism" charge="-1" boundaryCondition="true"/>
	<species id="M_gcald_b" name="M_Glycolaldehyde_C2H4O2" compartment="Extra_organism" charge="0" boundaryCondition="true"/>
	<species id="M_glc_D_b" name="M_D_Glucose_C6H12O6" compartment="Extra_organism" charge="0" boundaryCondition="true"/>
	<species id="M_gln_L_b" name="M_L_Glutamine_C5H10N2O3" compartment="Extra_organism" charge="0" boundaryCondition="true"/>
	<species id="M_glu_L_b" name="M_L_Glutamate_C5H8NO4" compartment="Extra_organism" charge="-1" boundaryCondition="true"/>
	<species id="M_gly_b" name="M_Glycine_C2H5NO2" compartment="Extra_organism" charge="0" boundaryCondition="true"/>
	<species id="M_glyc_b" name="M_Glycerol_C3H8O3" compartment="Extra_organism" charge="0" boundaryCondition="true"/>
	<species id="M_gsn_b" name="M_Guanosine_C10H13N5O5" compartment="Extra_organism" charge="0" boundaryCondition="true"/>
	<species id="M_gthox_b" name="M_Oxidized_glutathione_C20H30N6O12S2" compartment="Extra_organism" charge="-2" boundaryCondition="true"/>
	<species id="M_gua_b" name="M_Guanine_C5H5N5O" compartment="Extra_organism" charge="0" boundaryCondition="true"/>
	<species id="M_h2o_b" name="M_H2O_H2O" compartment="Extra_organism" charge="0" boundaryCondition="true"/>
	<species id="M_h_b" name="M_H_H" compartment="Extra_organism" charge="1" boundaryCondition="true"/>
	<species id="M_hdca_b" name="M_Hexadecanoate__n_C160__C16H31O2" compartment="Extra_organism" charge="-1" boundaryCondition="true"/>
	<species id="M_hdcea_b" name="M_Hexadecenoate__n_C161__C16H29O2" compartment="Extra_organism" charge="-1" boundaryCondition="true"/>
	<species id="M_his_L_b" name="M_L_Histidine_C6H9N3O2" compartment="Extra_organism" charge="0" boundaryCondition="true"/>
	<species id="M_hxan_b" name="M_Hypoxanthine_C5H4N4O" compartment="Extra_organism" charge="0" boundaryCondition="true"/>
	<species id="M_ile_L_b" name="M_L_Isoleucine_C6H13NO2" compartment="Extra_organism" charge="0" boundaryCondition="true"/>
	<species id="M_inost_b" name="M_myo_Inositol_C6H12O6" compartment="Extra_organism" charge="0" boundaryCondition="true"/>
	<species id="M_ins_b" name="M_Inosine_C10H12N4O5" compartment="Extra_organism" charge="0" boundaryCondition="true"/>
	<species id="M_k_b" name="M_potassium_K" compartment="Extra_organism" charge="1" boundaryCondition="true"/>
	<species id="M_lac_L_b" name="M_L_Lactate_C3H5O3" compartment="Extra_organism" charge="-1" boundaryCondition="true"/>
	<species id="M_leu_L_b" name="M_L_Leucine_C6H13NO2" compartment="Extra_organism" charge="0" boundaryCondition="true"/>
	<species id="M_lys_L_b" name="M_L_Lysine_C6H15N2O2" compartment="Extra_organism" charge="1" boundaryCondition="true"/>
	<species id="M_mal_L_b" name="M_L_Malate_C4H4O5" compartment="Extra_organism" charge="-2" boundaryCondition="true"/>
	<species id="M_malt_b" name="M_Maltose_C12H22O11" compartment="Extra_organism" charge="0" boundaryCondition="true"/>
	<species id="M_man_b" name="M_D_Mannose_C6H12O6" compartment="Extra_organism" charge="0" boundaryCondition="true"/>
	<species id="M_melib_b" name="M_Melibiose_C12H22O11" compartment="Extra_organism" charge="0" boundaryCondition="true"/>
	<species id="M_met_L_b" name="M_L_Methionine_C5H11NO2S" compartment="Extra_organism" charge="0" boundaryCondition="true"/>
	<species id="M_mmet_b" name="M_S_Methyl_L_methionine_C6H14NO2S" compartment="Extra_organism" charge="1" boundaryCondition="true"/>
	<species id="M_na1_b" name="M_Sodium_Na" compartment="Extra_organism" charge="1" boundaryCondition="true"/>
	<species id="M_nh4_b" name="M_Ammonium_H4N" compartment="Extra_organism" charge="1" boundaryCondition="true"/>
	<species id="M_nmn_b" name="M_NMN_C11H14N2O8P" compartment="Extra_organism" charge="-1" boundaryCondition="true"/>
	<species id="M_o2_b" name="M_O2_O2" compartment="Extra_organism" charge="0" boundaryCondition="true"/>
	<species id="M_ocdca_b" name="M_octadecanoate__n_C180__C18H35O2" compartment="Extra_organism" charge="-1" boundaryCondition="true"/>
	<species id="M_ocdcea_b" name="M_octadecenoate__n_C181__C18H33O2" compartment="Extra_organism" charge="-1" boundaryCondition="true"/>
	<species id="M_ocdcya_b" name="M_octadecadienoate__n_C182__C18H31O2" compartment="Extra_organism" charge="-1" boundaryCondition="true"/>
	<species id="M_orn_b" name="M_Ornithine_C5H13N2O2" compartment="Extra_organism" charge="1" boundaryCondition="true"/>
	<species id="M_pap_b" name="M_Adenosine_3__5__bisphosphate_C10H11N5O10P2" compartment="Extra_organism" charge="-4" boundaryCondition="true"/>
	<species id="M_pepd_b" name="M_peptide_C2H4NO2RC2H2NOR" compartment="Extra_organism" charge="0" boundaryCondition="true"/>
	<species id="M_phe_L_b" name="M_L_Phenylalanine_C9H11NO2" compartment="Extra_organism" charge="0" boundaryCondition="true"/>
	<species id="M_pi_b" name="M_Phosphate_HO4P" compartment="Extra_organism" charge="-2" boundaryCondition="true"/>
	<species id="M_pnto_R_b" name="M__R__Pantothenate_C9H16NO5" compartment="Extra_organism" charge="-1" boundaryCondition="true"/>
	<species id="M_pro_L_b" name="M_L_Proline_C5H9NO2" compartment="Extra_organism" charge="0" boundaryCondition="true"/>
	<species id="M_ptrc_b" name="M_Putrescine_C4H14N2" compartment="Extra_organism" charge="2" boundaryCondition="true"/>
	<species id="M_pyr_b" name="M_Pyruvate_C3H3O3" compartment="Extra_organism" charge="-1" boundaryCondition="true"/>
	<species id="M_rib_D_b" name="M_D_Ribose_C5H10O5" compartment="Extra_organism" charge="0" boundaryCondition="true"/>
	<species id="M_ribflv_b" name="M_Riboflavin_C17H20N4O6" compartment="Extra_organism" charge="0" boundaryCondition="true"/>
	<species id="M_sbt_D_b" name="M_D_Sorbitol_C6H14O6" compartment="Extra_organism" charge="0" boundaryCondition="true"/>
	<species id="M_sbt_L_b" name="M_L_Sorbitol_C6H14O6" compartment="Extra_organism" charge="0" boundaryCondition="true"/>
	<species id="M_ser_L_b" name="M_L_Serine_C3H7NO3" compartment="Extra_organism" charge="0" boundaryCondition="true"/>
	<species id="M_so4_b" name="M_Sulfate_O4S" compartment="Extra_organism" charge="-2" boundaryCondition="true"/>
	<species id="M_spmd_b" name="M_Spermidine_C7H22N3" compartment="Extra_organism" charge="3" boundaryCondition="true"/>
	<species id="M_sprm_b" name="M_Spermine_C10H30N4" compartment="Extra_organism" charge="4" boundaryCondition="true"/>
	<species id="M_srb_L_b" name="M_L_Sorbose_C6H12O6" compartment="Extra_organism" charge="0" boundaryCondition="true"/>
	<species id="M_succ_b" name="M_Succinate_C4H4O4" compartment="Extra_organism" charge="-2" boundaryCondition="true"/>
	<species id="M_sucr_b" name="M_Sucrose_C12H22O11" compartment="Extra_organism" charge="0" boundaryCondition="true"/>
	<species id="M_thm_b" name="M_Thiamin_C12H17N4OS" compartment="Extra_organism" charge="1" boundaryCondition="true"/>
	<species id="M_thmmp_b" name="M_Thiamin_monophosphate_C12H16N4O4PS" compartment="Extra_organism" charge="-1" boundaryCondition="true"/>
	<species id="M_thmpp_b" name="M_Thiamine_diphosphate_C12H16N4O7P2S" compartment="Extra_organism" charge="-2" boundaryCondition="true"/>
	<species id="M_thr_L_b" name="M_L_Threonine_C4H9NO3" compartment="Extra_organism" charge="0" boundaryCondition="true"/>
	<species id="M_thym_b" name="M_Thymine_C5H6N2O2" compartment="Extra_organism" charge="0" boundaryCondition="true"/>
	<species id="M_thymd_b" name="M_Thymidine_C10H14N2O5" compartment="Extra_organism" charge="0" boundaryCondition="true"/>
	<species id="M_tre_b" name="M_Trehalose_C12H22O11" compartment="Extra_organism" charge="0" boundaryCondition="true"/>
	<species id="M_trp_L_b" name="M_L_Tryptophan_C11H12N2O2" compartment="Extra_organism" charge="0" boundaryCondition="true"/>
	<species id="M_ttdca_b" name="M_tetradecanoate__n_C140__C14H27O2" compartment="Extra_organism" charge="-1" boundaryCondition="true"/>
	<species id="M_tyr_L_b" name="M_L_Tyrosine_C9H11NO3" compartment="Extra_organism" charge="0" boundaryCondition="true"/>
	<species id="M_ura_b" name="M_Uracil_C4H4N2O2" compartment="Extra_organism" charge="0" boundaryCondition="true"/>
	<species id="M_urea_b" name="M_Urea_CH4N2O" compartment="Extra_organism" charge="0" boundaryCondition="true"/>
	<species id="M_uri_b" name="M_Uridine_C9H12N2O6" compartment="Extra_organism" charge="0" boundaryCondition="true"/>
	<species id="M_val_L_b" name="M_L_Valine_C5H11NO2" compartment="Extra_organism" charge="0" boundaryCondition="true"/>
	<species id="M_xan_b" name="M_Xanthine_C5H4N4O2" compartment="Extra_organism" charge="0" boundaryCondition="true"/>
	<species id="M_xtsn_b" name="M_Xanthosine_C10H12N4O6" compartment="Extra_organism" charge="0" boundaryCondition="true"/>
	<species id="M_xyl_D_b" name="M_D_Xylose_C5H10O5" compartment="Extra_organism" charge="0" boundaryCondition="true"/>
	<species id="M_xylt_b" name="M_Xylitol_C5H12O5" compartment="Extra_organism" charge="0" boundaryCondition="true"/>
	<species id="M_zymst_b" name="M_zymosterol_C27H44O" compartment="Extra_organism" charge="0" boundaryCondition="true"/>
	<species id="M_LDparticle_SC_c" name="M_LDparticle_SC_c" compartment="Cytosol" charge="0" boundaryCondition="false"/>
	<species id="M_LDparticle_SC_c_e" name="M_LDparticle_SC_c_e" compartment="Extra_organism" charge="0" boundaryCondition="false"/>
	<species id="M_LDparticle_SC_e_b" name="M_LDparticle_SC_e_b" compartment="Extra_organism" charge="0" boundaryCondition="true"/>
	<species id="M_SEepist_SC_c" name="M_SEepist_SC_c" compartment="Cytosol" charge="0" boundaryCondition="false"/>
	<species id="M_SEergst_SC_c" name="M_SEergst_SC_c" compartment="Cytosol" charge="0" boundaryCondition="false"/>
	<species id="M_SEfecost_SC_c" name="M_SEfecost_SC_c" compartment="Cytosol" charge="0" boundaryCondition="false"/>
	<species id="M_SElanost_SC_c" name="M_SElanost_SC_c" compartment="Cytosol" charge="0" boundaryCondition="false"/>
	<species id="M_SEparticle_SC_c" name="M_SEparticle_SC_c" compartment="Cytosol" charge="0" boundaryCondition="false"/>
	<species id="M_SEparticle_SC_e" name="M_SEparticle_SC_e" compartment="Extra_organism" charge="0" boundaryCondition="false"/>
	<species id="M_SEzymst_SC_c" name="M_SEzymst_SC_c" compartment="Cytosol" charge="0" boundaryCondition="false"/>
	<species id="M_glycogen_c_e" name="M_glycogen_c_e" compartment="Extra_organism" charge="0" boundaryCondition="false"/>
	<species id="M_gpc_SC_c" name="M_gpc_SC_c" compartment="Cytosol" charge="0" boundaryCondition="false"/>
	<species id="M_gpe_SC_c" name="M_gpe_SC_c" compartment="Cytosol" charge="0" boundaryCondition="false"/>
	<species id="M_gps_SC_c" name="M_gps_SC_c" compartment="Cytosol" charge="0" boundaryCondition="false"/>
	<species id="M_lpc_SC_c" name="M_lpc_SC_c" compartment="Cytosol" charge="0" boundaryCondition="false"/>
	<species id="M_lpe_SC_c" name="M_lpe_SC_c" compartment="Cytosol" charge="0" boundaryCondition="false"/>
	<species id="M_lps_SC_c" name="M_lps_SC_c" compartment="Cytosol" charge="0" boundaryCondition="false"/>
	<species id="M_mag_SC_c" name="M_mag_SC_c" compartment="Cytosol" charge="0" boundaryCondition="false"/>
	<species id="M_membrane_c" name="M_membrane_c" compartment="Cytosol" charge="0" boundaryCondition="false"/>
	<species id="M_membrane_c_e" name="M_membrane_c_e" compartment="Extra_organism" charge="0" boundaryCondition="false"/>
	<species id="M_seMed_e" name="M_seMed_e" compartment="Extra_organism" charge="0" boundaryCondition="false"/>
	<species id="M_tagMed_e" name="M_tagMed_e" compartment="Extra_organism" charge="0" boundaryCondition="false"/>
	<species id="M_tre_c_e" name="M_tre_c_e" compartment="Extra_organism" charge="0" boundaryCondition="false"/>
	<species id="M_SEparticle_SC_c_e" name="M_SEparticle_SC_c_e" compartment="Extra_organism" charge="0" boundaryCondition="false"/>
	<species id="M_hxdcal_b" name="M_Hexadecanal_n_C160_C16H31O" compartment="Extra_organism" charge="-1" boundaryCondition="true"/>
	<species id="M_gtycoa_c" name="M_glutaryl_CoA_C5H8O4 C" compartment="Cytosol" charge="-1" boundaryCondition="false"/>
	<species id="M_hca_c" name="M_hexanoate__C6H12O2 C" compartment="Cytosol" charge="-1" boundaryCondition="false"/>
	<species id="M_hca_x" name="M_hexanoate__C6H12O2 C" compartment="Peroxisome" charge="-1" boundaryCondition="false"/>
	<species id="M_hcacoa_x" name="M_hexanoyl_CoA__C6H12O2_ C27H42N7O17P3S C" compartment="Peroxisome" charge="-1" boundaryCondition="false"/>
	<species id="M_hca_b" name="M_hexanoate__C6H12O2 C" compartment="Extra_organism" charge="-1" boundaryCondition="true"/>
	<species id="M_hca_e" name="M_hexanoate__C6H12O2 C" compartment="Extra_organism" charge="-1" boundaryCondition="false"/>
	<species id="M_buca_e" name="M_butanoate__C4H8O2 C" compartment="Extra_organism" charge="-1" boundaryCondition="false"/>
	<species id="M_buca_c" name="M_butanoate__C4H8O2 C" compartment="Cytosol" charge="-1" boundaryCondition="false"/>
	<species id="M_buca_b" name="M_butanoate__C4H8O2 C" compartment="Extra_organism" charge="-1" boundaryCondition="true"/>
	<species id="M_buca_x" name="M_butanoate__C4H8O2 C" compartment="Peroxisome" charge="-1" boundaryCondition="false"/>
	<species id="M_bucacoa_x" name="M_butanoyl_CoA__C4H8O2 C25H42N7O17P3S C" compartment="Peroxisome" charge="-1" boundaryCondition="false"/>
	<species id="M_ddcacoa_e" name="M_Dodecanoyl_CoA__n_C120CoA__C33H54N7O17P3S" compartment="Extra_organism" charge="-4" boundaryCondition="false"/>
	<species id="M_triglyc_SC_e" name="M_triacyl_glycerol" compartment="Extra_organism" charge="0" boundaryCondition="false"/>
	<species id="M_triglyc_SC_b" name="M_triacyl_glycerol" compartment="Extra_organism" charge="0" boundaryCondition="true"/>
	</listOfSpecies>
<listOfReactions>
	<reaction id="R_13BGH" name="R_Endo_1_3_beta_glucan_glucohydrase" reversible="false">
		<notes>
			<html:p>GENE_ASSOCIATION: YALI0F05390g</html:p>
			<html:p>PROTEIN_ASSOCIATION: YALI0F05390p </html:p>
			<html:p>SUBSYSTEM: S_Starch_and_Sucrose_Metabolism</html:p>
			<html:p>PROTEIN_CLASS: 3.2.1.58</html:p>
			<html:p>REACTION: R03115</html:p>
		</notes>
		<listOfReactants>
			<speciesReference species="M_13BDglcn_c" stoichiometry="1.000000"/>
			<speciesReference species="M_h2o_c" stoichiometry="1.000000"/>
		</listOfReactants>
		<listOfProducts>
			<speciesReference species="M_glc_D_c" stoichiometry="1.000000"/>
		</listOfProducts>
<kineticLaw>
<math xmlns="http://www.w3.org/1998/Math/MathML">
<ci>FLUX_VALUE</ci> 
</math>
			<listOfParameters>
			<parameter id="LOWER_BOUND" value=" 0 " units="mmol_per_gDW_per_hr"/>
			<parameter id="UPPER_BOUND" value=" 1000 " units="mmol_per_gDW_per_hr"/>
			<parameter id="OBJECTIVE_COEFFICIENT" value=" 0 "/>
			<parameter id="FLUX_VALUE" value="0" units="mmol_per_gDW_per_hr"/>
			</listOfParameters>
</kineticLaw>
	</reaction>
	<reaction id="R_13BGHe" name="R_Exo_1_3_beta_glucan_glucohydrase" reversible="false">
		<notes>
			<html:p>GENE_ASSOCIATION: YALI0F05390g </html:p>
			<html:p>PROTEIN_ASSOCIATION: YALI0F05390p </html:p>
			<html:p>SUBSYSTEM: S_Starch_and_Sucrose_Metabolism</html:p>
			<html:p>PROTEIN_CLASS: 3.2.1.58</html:p>
			<html:p>REACTION: R03115</html:p>
		</notes>
		<listOfReactants>
			<speciesReference species="M_13BDglcn_e" stoichiometry="1.000000"/>
			<speciesReference species="M_h2o_e" stoichiometry="1.000000"/>
		</listOfReactants>
		<listOfProducts>
			<speciesReference species="M_glc_D_e" stoichiometry="1.000000"/>
		</listOfProducts>
<kineticLaw>
<math xmlns="http://www.w3.org/1998/Math/MathML">
<ci>FLUX_VALUE</ci> 
</math>
<listOfParameters>
<parameter id="LOWER_BOUND" value=" 0 " units="mmol_per_gDW_per_hr"/>
<parameter id="UPPER_BOUND" value=" 1000 " units="mmol_per_gDW_per_hr"/>
<parameter id="OBJECTIVE_COEFFICIENT" value=" 0 "/>
<parameter id="FLUX_VALUE" value="0" units="mmol_per_gDW_per_hr"/>
</listOfParameters>
</kineticLaw>
	</reaction>
	<reaction id="R_13GS" name="R_1_3_beta_glucan_synthase" reversible="false">
		<notes>
			<html:p>GENE_ASSOCIATION: YALI0C01411g  and YALI0E21021g </html:p>
			<html:p>PROTEIN_ASSOCIATION: (YALI0C01411p ) or (YALI0E21021p )</html:p>
			<html:p>SUBSYSTEM: S_Alternate_Carbon_Metabolism</html:p>
			<html:p>PROTEIN_CLASS: 2.4.1.34</html:p>
		</notes>
		<listOfReactants>
			<speciesReference species="M_udpg_c" stoichiometry="1.000000"/>
		</listOfReactants>
		<listOfProducts>
			<speciesReference species="M_13BDglcn_c" stoichiometry="1.000000"/>
			<speciesReference species="M_h_c" stoichiometry="1.000000"/>
			<speciesReference species="M_udp_c" stoichiometry="1.000000"/>
		</listOfProducts>
<kineticLaw>
<math xmlns="http://www.w3.org/1998/Math/MathML">
<ci>FLUX_VALUE</ci> 
</math>
<listOfParameters>
<parameter id="LOWER_BOUND" value=" 0 " units="mmol_per_gDW_per_hr"/>
<parameter id="UPPER_BOUND" value=" 1000 " units="mmol_per_gDW_per_hr"/>
<parameter id="OBJECTIVE_COEFFICIENT" value=" 0 "/>
<parameter id="FLUX_VALUE" value="0" units="mmol_per_gDW_per_hr"/>
</listOfParameters>
</kineticLaw>
	</reaction>
	<reaction id="R_2DDA7Ptm" name="R_2_Dehydro_3_deoxy_D_arabino_heptonate7_phohsphate_mitochondrial_transport_via_diffusion" reversible="true">
		<notes>
			<html:p>GENE_ASSOCIATION: </html:p>
			<html:p>PROTEIN_ASSOCIATION: </html:p>
			<html:p>SUBSYSTEM: S_Transport__Mitochondrial</html:p>
			<html:p>PROTEIN_CLASS: </html:p>
		</notes>
		<listOfReactants>
			<speciesReference species="M_2dda7p_c" stoichiometry="1.000000"/>
		</listOfReactants>
		<listOfProducts>
			<speciesReference species="M_2dda7p_m" stoichiometry="1.000000"/>
		</listOfProducts>
<kineticLaw>
<math xmlns="http://www.w3.org/1998/Math/MathML">
<ci>FLUX_VALUE</ci> 
</math>
<listOfParameters>
<parameter id="LOWER_BOUND" value=" -1000 " units="mmol_per_gDW_per_hr"/>
<parameter id="UPPER_BOUND" value=" 1000 " units="mmol_per_gDW_per_hr"/>
<parameter id="OBJECTIVE_COEFFICIENT" value=" 0 "/>
<parameter id="FLUX_VALUE" value="0" units="mmol_per_gDW_per_hr"/>
</listOfParameters>
</kineticLaw>
	</reaction>
	<reaction id="R_2DHPtm" name="R_2_Dehydropantoate_mitochondrial_transport" reversible="true">
		<notes>
			<html:p>GENE_ASSOCIATION: </html:p>
			<html:p>PROTEIN_ASSOCIATION: </html:p>
			<html:p>SUBSYSTEM: S_Transport__Mitochondrial</html:p>
			<html:p>PROTEIN_CLASS: </html:p>
		</notes>
		<listOfReactants>
			<speciesReference species="M_2dhp_c" stoichiometry="1.000000"/>
		</listOfReactants>
		<listOfProducts>
			<speciesReference species="M_2dhp_m" stoichiometry="1.000000"/>
		</listOfProducts>
<kineticLaw>
<math xmlns="http://www.w3.org/1998/Math/MathML">
<ci>FLUX_VALUE</ci> 
</math>
<listOfParameters>
<parameter id="LOWER_BOUND" value=" -1000 " units="mmol_per_gDW_per_hr"/>
<parameter id="UPPER_BOUND" value=" 1000 " units="mmol_per_gDW_per_hr"/>
<parameter id="OBJECTIVE_COEFFICIENT" value=" 0 "/>
<parameter id="FLUX_VALUE" value="0" units="mmol_per_gDW_per_hr"/>
</listOfParameters>
</kineticLaw>
	</reaction>
	<reaction id="R_2MCITtm" name="R_2_methylcitrate_mitochondrial_transport_via_diffusion" reversible="true">
		<notes>
			<html:p>GENE_ASSOCIATION: </html:p>
			<html:p>PROTEIN_ASSOCIATION: </html:p>
			<html:p>SUBSYSTEM: S_Transport__Mitochondrial</html:p>
			<html:p>PROTEIN_CLASS: </html:p>
		</notes>
		<listOfReactants>
			<speciesReference species="M_2mcit_c" stoichiometry="1.000000"/>
		</listOfReactants>
		<listOfProducts>
			<speciesReference species="M_2mcit_m" stoichiometry="1.000000"/>
		</listOfProducts>
<kineticLaw>
<math xmlns="http://www.w3.org/1998/Math/MathML">
<ci>FLUX_VALUE</ci> 
</math>
<listOfParameters>
<parameter id="LOWER_BOUND" value=" -1000 " units="mmol_per_gDW_per_hr"/>
<parameter id="UPPER_BOUND" value=" 1000 " units="mmol_per_gDW_per_hr"/>
<parameter id="OBJECTIVE_COEFFICIENT" value=" 0 "/>
<parameter id="FLUX_VALUE" value="0" units="mmol_per_gDW_per_hr"/>
</listOfParameters>
</kineticLaw>
	</reaction>
	<reaction id="R_2OHPH_5tn" name="R_2_Octaprenyl_6_hydroxyphenol_nuclear_transport" reversible="true">
		<notes>
			<html:p>GENE_ASSOCIATION: </html:p>
			<html:p>PROTEIN_ASSOCIATION: </html:p>
			<html:p>SUBSYSTEM: S_Transport__Nuclear</html:p>
			<html:p>PROTEIN_CLASS: </html:p>
		</notes>
		<listOfReactants>
			<speciesReference species="M_2ohph_5_c" stoichiometry="1.000000"/>
		</listOfReactants>
		<listOfProducts>
			<speciesReference species="M_2ohph_5_n" stoichiometry="1.000000"/>
		</listOfProducts>
<kineticLaw>
<math xmlns="http://www.w3.org/1998/Math/MathML">
<ci>FLUX_VALUE</ci> 
</math>
<listOfParameters>
<parameter id="LOWER_BOUND" value=" -1000 " units="mmol_per_gDW_per_hr"/>
<parameter id="UPPER_BOUND" value=" 1000 " units="mmol_per_gDW_per_hr"/>
<parameter id="OBJECTIVE_COEFFICIENT" value=" 0 "/>
<parameter id="FLUX_VALUE" value="0" units="mmol_per_gDW_per_hr"/>
</listOfParameters>
</kineticLaw>
	</reaction>
	<reaction id="R_2OMPH_5tm" name="R_2_Octaprenyl_6_methoxyprenol_mitochondrial_transport" reversible="true">
		<notes>
			<html:p>GENE_ASSOCIATION: </html:p>
			<html:p>PROTEIN_ASSOCIATION: </html:p>
			<html:p>SUBSYSTEM: S_Transport__Mitochondrial</html:p>
			<html:p>PROTEIN_CLASS: </html:p>
		</notes>
		<listOfReactants>
			<speciesReference species="M_2omph_5_c" stoichiometry="1.000000"/>
		</listOfReactants>
		<listOfProducts>
			<speciesReference species="M_2omph_5_m" stoichiometry="1.000000"/>
		</listOfProducts>
<kineticLaw>
<math xmlns="http://www.w3.org/1998/Math/MathML">
<ci>FLUX_VALUE</ci> 
</math>
<listOfParameters>
<parameter id="LOWER_BOUND" value=" -1000 " units="mmol_per_gDW_per_hr"/>
<parameter id="UPPER_BOUND" value=" 1000 " units="mmol_per_gDW_per_hr"/>
<parameter id="OBJECTIVE_COEFFICIENT" value=" 0 "/>
<parameter id="FLUX_VALUE" value="0" units="mmol_per_gDW_per_hr"/>
</listOfParameters>
</kineticLaw>
	</reaction>
	<reaction id="R_2OMPH_5tn" name="R_2_Octaprenyl_6_methoxyprenol_nuclear_transport" reversible="true">
		<notes>
			<html:p>GENE_ASSOCIATION: </html:p>
			<html:p>PROTEIN_ASSOCIATION: </html:p>
			<html:p>SUBSYSTEM: S_Transport__Nuclear</html:p>
			<html:p>PROTEIN_CLASS: </html:p>
		</notes>
		<listOfReactants>
			<speciesReference species="M_2omph_5_c" stoichiometry="1.000000"/>
		</listOfReactants>
		<listOfProducts>
			<speciesReference species="M_2omph_5_n" stoichiometry="1.000000"/>
		</listOfProducts>
<kineticLaw>
<math xmlns="http://www.w3.org/1998/Math/MathML">
<ci>FLUX_VALUE</ci> 
</math>
<listOfParameters>
<parameter id="LOWER_BOUND" value=" -1000 " units="mmol_per_gDW_per_hr"/>
<parameter id="UPPER_BOUND" value=" 1000 " units="mmol_per_gDW_per_hr"/>
<parameter id="OBJECTIVE_COEFFICIENT" value=" 0 "/>
<parameter id="FLUX_VALUE" value="0" units="mmol_per_gDW_per_hr"/>
</listOfParameters>
</kineticLaw>
	</reaction>
	<reaction id="R_2OXOADPtim" name="R_2_oxoadipate_transport_out_of_mitochondria_via_diffusion" reversible="false">
		<notes>
			<html:p>GENE_ASSOCIATION: </html:p>
			<html:p>PROTEIN_ASSOCIATION: </html:p>
			<html:p>SUBSYSTEM: S_Transport__Mitochondrial</html:p>
			<html:p>PROTEIN_CLASS: </html:p>
		</notes>
		<listOfReactants>
			<speciesReference species="M_2oxoadp_m" stoichiometry="1.000000"/>
		</listOfReactants>
		<listOfProducts>
			<speciesReference species="M_2oxoadp_c" stoichiometry="1.000000"/>
		</listOfProducts>
<kineticLaw>
<math xmlns="http://www.w3.org/1998/Math/MathML">
<ci>FLUX_VALUE</ci> 
</math>
<listOfParameters>
<parameter id="LOWER_BOUND" value=" 0 " units="mmol_per_gDW_per_hr"/>
<parameter id="UPPER_BOUND" value=" 1000 " units="mmol_per_gDW_per_hr"/>
<parameter id="OBJECTIVE_COEFFICIENT" value=" 0 "/>
<parameter id="FLUX_VALUE" value="0" units="mmol_per_gDW_per_hr"/>
</listOfParameters>
</kineticLaw>
	</reaction>
	<reaction id="R_34HPPOR" name="R_4_Hydroxyphenylpyruvateoxygen_oxidoreductase" reversible="false">
		<notes>
			<html:p>GENE_ASSOCIATION: </html:p>
			<html:p>PROTEIN_ASSOCIATION: </html:p>
			<html:p>SUBSYSTEM: S_Tyrosine__Tryptophan__and_Phenylalanine_Metabolism</html:p>
			<html:p>PROTEIN_CLASS: 1.13.11.27</html:p>
		</notes>
		<listOfReactants>
			<speciesReference species="M_34hpp_c" stoichiometry="1.000000"/>
			<speciesReference species="M_o2_c" stoichiometry="1.000000"/>
		</listOfReactants>
		<listOfProducts>
			<speciesReference species="M_co2_c" stoichiometry="1.000000"/>
			<speciesReference species="M_hgentis_c" stoichiometry="1.000000"/>
		</listOfProducts>
<kineticLaw>
<math xmlns="http://www.w3.org/1998/Math/MathML">
<ci>FLUX_VALUE</ci> 
</math>
<listOfParameters>
<parameter id="LOWER_BOUND" value=" 0 " units="mmol_per_gDW_per_hr"/>
<parameter id="UPPER_BOUND" value=" 1000 " units="mmol_per_gDW_per_hr"/>
<parameter id="OBJECTIVE_COEFFICIENT" value=" 0 "/>
<parameter id="FLUX_VALUE" value="0" units="mmol_per_gDW_per_hr"/>
</listOfParameters>
</kineticLaw>
	</reaction>
	<reaction id="R_34HPPt2m" name="R_3__4_hydroxyphenyl_pyruvate_mitochondrial_transport_via_proton_symport" reversible="true">
		<notes>
			<html:p>GENE_ASSOCIATION: </html:p>
			<html:p>PROTEIN_ASSOCIATION: </html:p>
			<html:p>SUBSYSTEM: S_Transport__Mitochondrial</html:p>
			<html:p>PROTEIN_CLASS: </html:p>
		</notes>
		<listOfReactants>
			<speciesReference species="M_34hpp_c" stoichiometry="1.000000"/>
			<speciesReference species="M_h_c" stoichiometry="1.000000"/>
		</listOfReactants>
		<listOfProducts>
			<speciesReference species="M_34hpp_m" stoichiometry="1.000000"/>
			<speciesReference species="M_h_m" stoichiometry="1.000000"/>
		</listOfProducts>
<kineticLaw>
<math xmlns="http://www.w3.org/1998/Math/MathML">
<ci>FLUX_VALUE</ci> 
</math>
<listOfParameters>
<parameter id="LOWER_BOUND" value=" -1000 " units="mmol_per_gDW_per_hr"/>
<parameter id="UPPER_BOUND" value=" 1000 " units="mmol_per_gDW_per_hr"/>
<parameter id="OBJECTIVE_COEFFICIENT" value=" 0 "/>
<parameter id="FLUX_VALUE" value="0" units="mmol_per_gDW_per_hr"/>
</listOfParameters>
</kineticLaw>
	</reaction>
	<reaction id="R_34HPPt2p" name="R_3_4_hydroxyphenyl_pyruvate_peroxisomal_transport_via_proton_symport" reversible="true">
		<notes>
			<html:p>GENE_ASSOCIATION: </html:p>
			<html:p>PROTEIN_ASSOCIATION: </html:p>
			<html:p>SUBSYSTEM: S_Transport__Peroxisomal</html:p>
			<html:p>PROTEIN_CLASS: </html:p>
		</notes>
		<listOfReactants>
			<speciesReference species="M_34hpp_c" stoichiometry="1.000000"/>
			<speciesReference species="M_h_c" stoichiometry="1.000000"/>
		</listOfReactants>
		<listOfProducts>
			<speciesReference species="M_34hpp_x" stoichiometry="1.000000"/>
			<speciesReference species="M_h_x" stoichiometry="1.000000"/>
		</listOfProducts>
<kineticLaw>
<math xmlns="http://www.w3.org/1998/Math/MathML">
<ci>FLUX_VALUE</ci> 
</math>
<listOfParameters>
<parameter id="LOWER_BOUND" value=" -1000 " units="mmol_per_gDW_per_hr"/>
<parameter id="UPPER_BOUND" value=" 1000 " units="mmol_per_gDW_per_hr"/>
<parameter id="OBJECTIVE_COEFFICIENT" value=" 0 "/>
<parameter id="FLUX_VALUE" value="0" units="mmol_per_gDW_per_hr"/>
</listOfParameters>
</kineticLaw>
	</reaction>
	<reaction id="R_3C3HMPtm" name="R_2_Isopropylmalate_transport__diffusion__mitochondrial" reversible="true">
		<notes>
			<html:p>GENE_ASSOCIATION: </html:p>
			<html:p>PROTEIN_ASSOCIATION: </html:p>
			<html:p>SUBSYSTEM: S_Transport__Mitochondrial</html:p>
			<html:p>PROTEIN_CLASS: </html:p>
		</notes>
		<listOfReactants>
			<speciesReference species="M_3c3hmp_c" stoichiometry="1.000000"/>
		</listOfReactants>
		<listOfProducts>
			<speciesReference species="M_3c3hmp_m" stoichiometry="1.000000"/>
		</listOfProducts>
<kineticLaw>
<math xmlns="http://www.w3.org/1998/Math/MathML">
<ci>FLUX_VALUE</ci> 
</math>
<listOfParameters>
<parameter id="LOWER_BOUND" value=" -1000 " units="mmol_per_gDW_per_hr"/>
<parameter id="UPPER_BOUND" value=" 1000 " units="mmol_per_gDW_per_hr"/>
<parameter id="OBJECTIVE_COEFFICIENT" value=" 0 "/>
<parameter id="FLUX_VALUE" value="0" units="mmol_per_gDW_per_hr"/>
</listOfParameters>
</kineticLaw>
	</reaction>
	<reaction id="R_3C4MOPtm" name="R_3_Carboxy_4_methyl_2_oxopentanoate_transport__diffusion__mitochondrial" reversible="true">
		<notes>
			<html:p>GENE_ASSOCIATION: </html:p>
			<html:p>PROTEIN_ASSOCIATION: </html:p>
			<html:p>SUBSYSTEM: S_Transport__Mitochondrial</html:p>
			<html:p>PROTEIN_CLASS: </html:p>
		</notes>
		<listOfReactants>
			<speciesReference species="M_3c4mop_c" stoichiometry="1.000000"/>
		</listOfReactants>
		<listOfProducts>
			<speciesReference species="M_3c4mop_m" stoichiometry="1.000000"/>
		</listOfProducts>
<kineticLaw>
<math xmlns="http://www.w3.org/1998/Math/MathML">
<ci>FLUX_VALUE</ci> 
</math>
<listOfParameters>
<parameter id="LOWER_BOUND" value=" -1000 " units="mmol_per_gDW_per_hr"/>
<parameter id="UPPER_BOUND" value=" 1000 " units="mmol_per_gDW_per_hr"/>
<parameter id="OBJECTIVE_COEFFICIENT" value=" 0 "/>
<parameter id="FLUX_VALUE" value="0" units="mmol_per_gDW_per_hr"/>
</listOfParameters>
</kineticLaw>
	</reaction>
	<reaction id="R_3DSPHR" name="R_3_Dehydrosphinganine_reductase" reversible="false">
		<notes>
			<html:p>GENE_ASSOCIATION: YALI0B17688g</html:p>
			<html:p>PROTEIN_ASSOCIATION: YALI0B17688p</html:p>
			<html:p>SUBSYSTEM: S_Sphingolipid_Metabolism</html:p>
			<html:p>PROTEIN_CLASS: 1.1.1.102</html:p>
		</notes>
		<listOfReactants>
			<speciesReference species="M_3dsphgn_c" stoichiometry="1.000000"/>
			<speciesReference species="M_h_c" stoichiometry="1.000000"/>
			<speciesReference species="M_nadph_c" stoichiometry="1.000000"/>
		</listOfReactants>
		<listOfProducts>
			<speciesReference species="M_nadp_c" stoichiometry="1.000000"/>
			<speciesReference species="M_sphgn_c" stoichiometry="1.000000"/>
		</listOfProducts>
<kineticLaw>
<math xmlns="http://www.w3.org/1998/Math/MathML">
<ci>FLUX_VALUE</ci> 
</math>
<listOfParameters>
<parameter id="LOWER_BOUND" value=" 0 " units="mmol_per_gDW_per_hr"/>
<parameter id="UPPER_BOUND" value=" 1000 " units="mmol_per_gDW_per_hr"/>
<parameter id="OBJECTIVE_COEFFICIENT" value=" 0 "/>
<parameter id="FLUX_VALUE" value="0" units="mmol_per_gDW_per_hr"/>
</listOfParameters>
</kineticLaw>
	</reaction>
	<reaction id="R_3HAO" name="R_3_hydroxyanthranilate_3_4_dioxygenase" reversible="false">
		<notes>
			<html:p>GENE_ASSOCIATION: YALI0B02852g </html:p>
			<html:p>PROTEIN_ASSOCIATION: YALI0B02852p: Bna1</html:p>
			<html:p>SUBSYSTEM: S_Tyrosine__Tryptophan__and_Phenylalanine_Metabolism</html:p>
			<html:p>PROTEIN_CLASS: 1.13.11.6</html:p>
			<html:p>REACTION: R02665 </html:p>
		</notes>
		<listOfReactants>
			<speciesReference species="M_3hanthrn_c" stoichiometry="1.000000"/>
			<speciesReference species="M_o2_c" stoichiometry="1.000000"/>
		</listOfReactants>
		<listOfProducts>
			<speciesReference species="M_cmusa_c" stoichiometry="1.000000"/>
			<speciesReference species="M_h_c" stoichiometry="1.000000"/>
		</listOfProducts>
<kineticLaw>
<math xmlns="http://www.w3.org/1998/Math/MathML">
<ci>FLUX_VALUE</ci> 
</math>
<listOfParameters>
<parameter id="LOWER_BOUND" value=" 0 " units="mmol_per_gDW_per_hr"/>
<parameter id="UPPER_BOUND" value=" 1000 " units="mmol_per_gDW_per_hr"/>
<parameter id="OBJECTIVE_COEFFICIENT" value=" 0 "/>
<parameter id="FLUX_VALUE" value="0" units="mmol_per_gDW_per_hr"/>
</listOfParameters>
</kineticLaw>
	</reaction>
	<reaction id="R_3MOBtm" name="R_3_methyl_2_oxobutanoate_transport__diffusion__mitochondrial" reversible="true">
		<notes>
			<html:p>GENE_ASSOCIATION: </html:p>
			<html:p>PROTEIN_ASSOCIATION: </html:p>
			<html:p>SUBSYSTEM: S_Transport__Mitochondrial</html:p>
			<html:p>PROTEIN_CLASS: </html:p>
		</notes>
		<listOfReactants>
			<speciesReference species="M_3mob_c" stoichiometry="1.000000"/>
		</listOfReactants>
		<listOfProducts>
			<speciesReference species="M_3mob_m" stoichiometry="1.000000"/>
		</listOfProducts>
<kineticLaw>
<math xmlns="http://www.w3.org/1998/Math/MathML">
<ci>FLUX_VALUE</ci> 
</math>
<listOfParameters>
<parameter id="LOWER_BOUND" value=" -1000 " units="mmol_per_gDW_per_hr"/>
<parameter id="UPPER_BOUND" value=" 1000 " units="mmol_per_gDW_per_hr"/>
<parameter id="OBJECTIVE_COEFFICIENT" value=" 0 "/>
<parameter id="FLUX_VALUE" value="0" units="mmol_per_gDW_per_hr"/>
</listOfParameters>
</kineticLaw>
	</reaction>
	<reaction id="R_3MOPtm" name="R_3_Methyl_2_oxopentanoate_transport__diffusion__mitochondrial" reversible="true">
		<notes>
			<html:p>GENE_ASSOCIATION: </html:p>
			<html:p>PROTEIN_ASSOCIATION: </html:p>
			<html:p>SUBSYSTEM: S_Transport__Mitochondrial</html:p>
			<html:p>PROTEIN_CLASS: </html:p>
		</notes>
		<listOfReactants>
			<speciesReference species="M_3mop_c" stoichiometry="1.000000"/>
		</listOfReactants>
		<listOfProducts>
			<speciesReference species="M_3mop_m" stoichiometry="1.000000"/>
		</listOfProducts>
<kineticLaw>
<math xmlns="http://www.w3.org/1998/Math/MathML">
<ci>FLUX_VALUE</ci> 
</math>
<listOfParameters>
<parameter id="LOWER_BOUND" value=" -1000 " units="mmol_per_gDW_per_hr"/>
<parameter id="UPPER_BOUND" value=" 1000 " units="mmol_per_gDW_per_hr"/>
<parameter id="OBJECTIVE_COEFFICIENT" value=" 0 "/>
<parameter id="FLUX_VALUE" value="0" units="mmol_per_gDW_per_hr"/>
</listOfParameters>
</kineticLaw>
	</reaction>
	<reaction id="R_3OPHB_5tm" name="R_3_Octaprenyl_4_hydroxybenzoate_mitochondrial_transport" reversible="true">
		<notes>
			<html:p>GENE_ASSOCIATION: </html:p>
			<html:p>PROTEIN_ASSOCIATION: </html:p>
			<html:p>SUBSYSTEM: S_Transport__Mitochondrial</html:p>
			<html:p>PROTEIN_CLASS: </html:p>
		</notes>
		<listOfReactants>
			<speciesReference species="M_3ophb_5_c" stoichiometry="1.000000"/>
		</listOfReactants>
		<listOfProducts>
			<speciesReference species="M_3ophb_5_m" stoichiometry="1.000000"/>
		</listOfProducts>
<kineticLaw>
<math xmlns="http://www.w3.org/1998/Math/MathML">
<ci>FLUX_VALUE</ci> 
</math>
<listOfParameters>
<parameter id="LOWER_BOUND" value=" -1000 " units="mmol_per_gDW_per_hr"/>
<parameter id="UPPER_BOUND" value=" 1000 " units="mmol_per_gDW_per_hr"/>
<parameter id="OBJECTIVE_COEFFICIENT" value=" 0 "/>
<parameter id="FLUX_VALUE" value="0" units="mmol_per_gDW_per_hr"/>
</listOfParameters>
</kineticLaw>
	</reaction>
	<reaction id="R_4ABUTNtm" name="R_4_aminobutanal_mitochondrial_transport_via_diffusion" reversible="true">
		<notes>
			<html:p>GENE_ASSOCIATION: </html:p>
			<html:p>PROTEIN_ASSOCIATION: </html:p>
			<html:p>SUBSYSTEM: S_Transport__Mitochondrial</html:p>
			<html:p>PROTEIN_CLASS: </html:p>
		</notes>
		<listOfReactants>
			<speciesReference species="M_4abutn_c" stoichiometry="1.000000"/>
		</listOfReactants>
		<listOfProducts>
			<speciesReference species="M_4abutn_m" stoichiometry="1.000000"/>
		</listOfProducts>
<kineticLaw>
<math xmlns="http://www.w3.org/1998/Math/MathML">
<ci>FLUX_VALUE</ci> 
</math>
<listOfParameters>
<parameter id="LOWER_BOUND" value=" -1000 " units="mmol_per_gDW_per_hr"/>
<parameter id="UPPER_BOUND" value=" 1000 " units="mmol_per_gDW_per_hr"/>
<parameter id="OBJECTIVE_COEFFICIENT" value=" 0 "/>
<parameter id="FLUX_VALUE" value="0" units="mmol_per_gDW_per_hr"/>
</listOfParameters>
</kineticLaw>
	</reaction>
	<reaction id="R_4ABUTtm" name="R_4_aminobutanoate_mitochondrial_transport_via_diffusion" reversible="true">
		<notes>
			<html:p>GENE_ASSOCIATION: </html:p>
			<html:p>PROTEIN_ASSOCIATION: </html:p>
			<html:p>SUBSYSTEM: S_Transport__Mitochondrial</html:p>
			<html:p>PROTEIN_CLASS: </html:p>
		</notes>
		<listOfReactants>
			<speciesReference species="M_4abut_c" stoichiometry="1.000000"/>
		</listOfReactants>
		<listOfProducts>
			<speciesReference species="M_4abut_m" stoichiometry="1.000000"/>
		</listOfProducts>
<kineticLaw>
<math xmlns="http://www.w3.org/1998/Math/MathML">
<ci>FLUX_VALUE</ci> 
</math>
<listOfParameters>
<parameter id="LOWER_BOUND" value=" -1000 " units="mmol_per_gDW_per_hr"/>
<parameter id="UPPER_BOUND" value=" 1000 " units="mmol_per_gDW_per_hr"/>
<parameter id="OBJECTIVE_COEFFICIENT" value=" 0 "/>
<parameter id="FLUX_VALUE" value="0" units="mmol_per_gDW_per_hr"/>
</listOfParameters>
</kineticLaw>
	</reaction>
	<reaction id="R_4ABZtm" name="R_4_Aminobenzoate_mitochondrial_transport_via_diffusion" reversible="true">
		<notes>
			<html:p>GENE_ASSOCIATION: </html:p>
			<html:p>PROTEIN_ASSOCIATION: </html:p>
			<html:p>SUBSYSTEM: S_Transport__Mitochondrial</html:p>
			<html:p>PROTEIN_CLASS: </html:p>
		</notes>
		<listOfReactants>
			<speciesReference species="M_4abz_c" stoichiometry="1.000000"/>
		</listOfReactants>
		<listOfProducts>
			<speciesReference species="M_4abz_m" stoichiometry="1.000000"/>
		</listOfProducts>
<kineticLaw>
<math xmlns="http://www.w3.org/1998/Math/MathML">
<ci>FLUX_VALUE</ci> 
</math>
<listOfParameters>
<parameter id="LOWER_BOUND" value=" -1000 " units="mmol_per_gDW_per_hr"/>
<parameter id="UPPER_BOUND" value=" 1000 " units="mmol_per_gDW_per_hr"/>
<parameter id="OBJECTIVE_COEFFICIENT" value=" 0 "/>
<parameter id="FLUX_VALUE" value="0" units="mmol_per_gDW_per_hr"/>
</listOfParameters>
</kineticLaw>
	</reaction>
	<reaction id="R_4H2OGLTtm" name="R_4_hydroxy_2_oxoglutarate_mitochondrial_transport_via_diffusion" reversible="true">
		<notes>
			<html:p>GENE_ASSOCIATION: </html:p>
			<html:p>PROTEIN_ASSOCIATION: </html:p>
			<html:p>SUBSYSTEM: S_Transport__Mitochondrial</html:p>
			<html:p>PROTEIN_CLASS: </html:p>
		</notes>
		<listOfReactants>
			<speciesReference species="M_4h2oglt_c" stoichiometry="1.000000"/>
		</listOfReactants>
		<listOfProducts>
			<speciesReference species="M_4h2oglt_m" stoichiometry="1.000000"/>
		</listOfProducts>
<kineticLaw>
<math xmlns="http://www.w3.org/1998/Math/MathML">
<ci>FLUX_VALUE</ci> 
</math>
<listOfParameters>
<parameter id="LOWER_BOUND" value=" -1000 " units="mmol_per_gDW_per_hr"/>
<parameter id="UPPER_BOUND" value=" 1000 " units="mmol_per_gDW_per_hr"/>
<parameter id="OBJECTIVE_COEFFICIENT" value=" 0 "/>
<parameter id="FLUX_VALUE" value="0" units="mmol_per_gDW_per_hr"/>
</listOfParameters>
</kineticLaw>
	</reaction>
	<reaction id="R_4H2OGLTtp" name="R_4_hydroxy_2_oxoglutarate_peroxisomal_transport_via_diffusion" reversible="true">
		<notes>
			<html:p>GENE_ASSOCIATION: </html:p>
			<html:p>PROTEIN_ASSOCIATION: </html:p>
			<html:p>SUBSYSTEM: S_Transport__Peroxisomal</html:p>
			<html:p>PROTEIN_CLASS: </html:p>
		</notes>
		<listOfReactants>
			<speciesReference species="M_4h2oglt_c" stoichiometry="1.000000"/>
		</listOfReactants>
		<listOfProducts>
			<speciesReference species="M_4h2oglt_x" stoichiometry="1.000000"/>
		</listOfProducts>
<kineticLaw>
<math xmlns="http://www.w3.org/1998/Math/MathML">
<ci>FLUX_VALUE</ci> 
</math>
<listOfParameters>
<parameter id="LOWER_BOUND" value=" -1000 " units="mmol_per_gDW_per_hr"/>
<parameter id="UPPER_BOUND" value=" 1000 " units="mmol_per_gDW_per_hr"/>
<parameter id="OBJECTIVE_COEFFICIENT" value=" 0 "/>
<parameter id="FLUX_VALUE" value="0" units="mmol_per_gDW_per_hr"/>
</listOfParameters>
</kineticLaw>
	</reaction>
	<reaction id="R_4HBZtm" name="R_4_Hydroxybenzoate_mitochondrial_transport" reversible="true">
		<notes>
			<html:p>GENE_ASSOCIATION: </html:p>
			<html:p>PROTEIN_ASSOCIATION: </html:p>
			<html:p>SUBSYSTEM: S_Transport__Mitochondrial</html:p>
			<html:p>PROTEIN_CLASS: </html:p>
		</notes>
		<listOfReactants>
			<speciesReference species="M_4hbz_c" stoichiometry="1.000000"/>
		</listOfReactants>
		<listOfProducts>
			<speciesReference species="M_4hbz_m" stoichiometry="1.000000"/>
		</listOfProducts>
<kineticLaw>
<math xmlns="http://www.w3.org/1998/Math/MathML">
<ci>FLUX_VALUE</ci> 
</math>
<listOfParameters>
<parameter id="LOWER_BOUND" value=" -1000 " units="mmol_per_gDW_per_hr"/>
<parameter id="UPPER_BOUND" value=" 1000 " units="mmol_per_gDW_per_hr"/>
<parameter id="OBJECTIVE_COEFFICIENT" value=" 0 "/>
<parameter id="FLUX_VALUE" value="0" units="mmol_per_gDW_per_hr"/>
</listOfParameters>
</kineticLaw>
	</reaction>
	<reaction id="R_4HGLSDm" name="R_L_4_hydroxyglutamate_semialdehyde_dehydrogenase__mitochondrial" reversible="true">
		<notes>
			<html:p>GENE_ASSOCIATION: YALI0B09647g </html:p>
			<html:p>PROTEIN_ASSOCIATION: YALI0B09647p: Put2-m</html:p>
			<html:p>SUBSYSTEM: S_Arginine_and_Proline_Metabolism</html:p>
			<html:p>PROTEIN_CLASS: 1.5.1.12</html:p>
			<html:p>REACTION: </html:p>
		</notes>
		<listOfReactants>
			<speciesReference species="M_4hglusa_m" stoichiometry="1.000000"/>
			<speciesReference species="M_h2o_m" stoichiometry="1.000000"/>
			<speciesReference species="M_nad_m" stoichiometry="1.000000"/>
		</listOfReactants>
		<listOfProducts>
			<speciesReference species="M_e4hglu_m" stoichiometry="1.000000"/>
			<speciesReference species="M_h_m" stoichiometry="2.000000"/>
			<speciesReference species="M_nadh_m" stoichiometry="1.000000"/>
		</listOfProducts>
<kineticLaw>
<math xmlns="http://www.w3.org/1998/Math/MathML">
<ci>FLUX_VALUE</ci> 
</math>
<listOfParameters>
<parameter id="LOWER_BOUND" value=" -1000 " units="mmol_per_gDW_per_hr"/>
<parameter id="UPPER_BOUND" value=" 1000 " units="mmol_per_gDW_per_hr"/>
<parameter id="OBJECTIVE_COEFFICIENT" value=" 0 "/>
<parameter id="FLUX_VALUE" value="0" units="mmol_per_gDW_per_hr"/>
</listOfParameters>
</kineticLaw>
	</reaction>
	<reaction id="R_4HPRO_LTtm" name="R_trans_4_hydroxy_L_proline_mitochondrial_transport_via_diffusion" reversible="true">
		<notes>
			<html:p>GENE_ASSOCIATION: </html:p>
			<html:p>PROTEIN_ASSOCIATION: </html:p>
			<html:p>SUBSYSTEM: S_Transport__Mitochondrial</html:p>
			<html:p>PROTEIN_CLASS: </html:p>
		</notes>
		<listOfReactants>
			<speciesReference species="M_4hpro_LT_c" stoichiometry="1.000000"/>
		</listOfReactants>
		<listOfProducts>
			<speciesReference species="M_4hpro_LT_m" stoichiometry="1.000000"/>
		</listOfProducts>
<kineticLaw>
<math xmlns="http://www.w3.org/1998/Math/MathML">
<ci>FLUX_VALUE</ci> 
</math>
<listOfParameters>
<parameter id="LOWER_BOUND" value=" -1000 " units="mmol_per_gDW_per_hr"/>
<parameter id="UPPER_BOUND" value=" 1000 " units="mmol_per_gDW_per_hr"/>
<parameter id="OBJECTIVE_COEFFICIENT" value=" 0 "/>
<parameter id="FLUX_VALUE" value="0" units="mmol_per_gDW_per_hr"/>
</listOfParameters>
</kineticLaw>
	</reaction>
	<reaction id="R_4HTHRS" name="R_4_Hydroxy_L_threonine_synthase" reversible="false">
		<notes>
			<html:p>GENE_ASSOCIATION: YALI0F23221g</html:p>
			<html:p>PROTEIN_ASSOCIATION: YALI0F23221p: Thr4</html:p>
			<html:p>SUBSYSTEM: S_Threonine_and_Lysine_Metabolism</html:p>
			<html:p>PROTEIN_CLASS: 4.2.3.1 </html:p>
		</notes>
		<listOfReactants>
			<speciesReference species="M_h2o_c" stoichiometry="1.000000"/>
			<speciesReference species="M_phthr_c" stoichiometry="1.000000"/>
		</listOfReactants>
		<listOfProducts>
			<speciesReference species="M_4hthr_c" stoichiometry="1.000000"/>
			<speciesReference species="M_pi_c" stoichiometry="1.000000"/>
		</listOfProducts>
<kineticLaw>
<math xmlns="http://www.w3.org/1998/Math/MathML">
<ci>FLUX_VALUE</ci> 
</math>
<listOfParameters>
<parameter id="LOWER_BOUND" value=" 0 " units="mmol_per_gDW_per_hr"/>
<parameter id="UPPER_BOUND" value=" 1000 " units="mmol_per_gDW_per_hr"/>
<parameter id="OBJECTIVE_COEFFICIENT" value=" 0 "/>
<parameter id="FLUX_VALUE" value="0" units="mmol_per_gDW_per_hr"/>
</listOfParameters>
</kineticLaw>
	</reaction>
	<reaction id="R_5AOPt2" name="R_5_Aminolevulinate_transport_in_via_proton_symport" reversible="false">
		<notes>
			<html:p>GENE_ASSOCIATION: YALI0A19558g </html:p>
			<html:p>PROTEIN_ASSOCIATION: YALI0A19558p: Uga4</html:p>
			<html:p>SUBSYSTEM: S_Transport__Extracellular</html:p>
			<html:p>PROTEIN_CLASS: </html:p>
		</notes>
		<listOfReactants>
			<speciesReference species="M_5aop_e" stoichiometry="1.000000"/>
			<speciesReference species="M_h_e" stoichiometry="1.000000"/>
		</listOfReactants>
		<listOfProducts>
			<speciesReference species="M_5aop_c" stoichiometry="1.000000"/>
			<speciesReference species="M_h_c" stoichiometry="1.000000"/>
		</listOfProducts>
<kineticLaw>
<math xmlns="http://www.w3.org/1998/Math/MathML">
<ci>FLUX_VALUE</ci> 
</math>
<listOfParameters>
<parameter id="LOWER_BOUND" value=" 0 " units="mmol_per_gDW_per_hr"/>
<parameter id="UPPER_BOUND" value=" 1000 " units="mmol_per_gDW_per_hr"/>
<parameter id="OBJECTIVE_COEFFICIENT" value=" 0 "/>
<parameter id="FLUX_VALUE" value="0" units="mmol_per_gDW_per_hr"/>
</listOfParameters>
</kineticLaw>
	</reaction>
	<reaction id="R_5AOPtm" name="R_5_Aminolevulinate_mitochondrial_transport" reversible="true">
		<notes>
			<html:p>GENE_ASSOCIATION: </html:p>
			<html:p>PROTEIN_ASSOCIATION: </html:p>
			<html:p>SUBSYSTEM: S_Transport__Mitochondrial</html:p>
			<html:p>PROTEIN_CLASS: </html:p>
		</notes>
		<listOfReactants>
			<speciesReference species="M_5aop_c" stoichiometry="1.000000"/>
		</listOfReactants>
		<listOfProducts>
			<speciesReference species="M_5aop_m" stoichiometry="1.000000"/>
		</listOfProducts>
<kineticLaw>
<math xmlns="http://www.w3.org/1998/Math/MathML">
<ci>FLUX_VALUE</ci> 
</math>
<listOfParameters>
<parameter id="LOWER_BOUND" value=" -1000 " units="mmol_per_gDW_per_hr"/>
<parameter id="UPPER_BOUND" value=" 1000 " units="mmol_per_gDW_per_hr"/>
<parameter id="OBJECTIVE_COEFFICIENT" value=" 0 "/>
<parameter id="FLUX_VALUE" value="0" units="mmol_per_gDW_per_hr"/>
</listOfParameters>
</kineticLaw>
	</reaction>
	<reaction id="R_5MTHFtm" name="R_5_Methyltetrahydrofolate_mitochondrial_transport_via_diffusion" reversible="true">
		<notes>
			<html:p>GENE_ASSOCIATION: </html:p>
			<html:p>PROTEIN_ASSOCIATION: </html:p>
			<html:p>SUBSYSTEM: S_Transport__Mitochondrial</html:p>
			<html:p>PROTEIN_CLASS: </html:p>
		</notes>
		<listOfReactants>
			<speciesReference species="M_5mthf_c" stoichiometry="1.000000"/>
		</listOfReactants>
		<listOfProducts>
			<speciesReference species="M_5mthf_m" stoichiometry="1.000000"/>
		</listOfProducts>
<kineticLaw>
<math xmlns="http://www.w3.org/1998/Math/MathML">
<ci>FLUX_VALUE</ci> 
</math>
<listOfParameters>
<parameter id="LOWER_BOUND" value=" -1000 " units="mmol_per_gDW_per_hr"/>
<parameter id="UPPER_BOUND" value=" 1000 " units="mmol_per_gDW_per_hr"/>
<parameter id="OBJECTIVE_COEFFICIENT" value=" 0 "/>
<parameter id="FLUX_VALUE" value="0" units="mmol_per_gDW_per_hr"/>
</listOfParameters>
</kineticLaw>
	</reaction>
	<reaction id="R_6PGLter" name="R_6_phospho_D_glucono_1_5_lactone_endoplasmic_reticular_transport_via_diffusion" reversible="true">
		<notes>
			<html:p>GENE_ASSOCIATION: </html:p>
			<html:p>PROTEIN_ASSOCIATION: </html:p>
			<html:p>SUBSYSTEM: S_Transport__Endoplasmic_Reticular</html:p>
			<html:p>PROTEIN_CLASS: </html:p>
		</notes>
		<listOfReactants>
			<speciesReference species="M_6pgl_c" stoichiometry="1.000000"/>
		</listOfReactants>
		<listOfProducts>
			<speciesReference species="M_6pgl_r" stoichiometry="1.000000"/>
		</listOfProducts>
<kineticLaw>
<math xmlns="http://www.w3.org/1998/Math/MathML">
<ci>FLUX_VALUE</ci> 
</math>
<listOfParameters>
<parameter id="LOWER_BOUND" value=" -1000 " units="mmol_per_gDW_per_hr"/>
<parameter id="UPPER_BOUND" value=" 1000 " units="mmol_per_gDW_per_hr"/>
<parameter id="OBJECTIVE_COEFFICIENT" value=" 0 "/>
<parameter id="FLUX_VALUE" value="0" units="mmol_per_gDW_per_hr"/>
</listOfParameters>
</kineticLaw>
	</reaction>
	<reaction id="R_8AONNt2" name="R_8_Amino_7_oxononanoate_reversible_transport_via_proton_symport" reversible="true">
		<notes>
			<html:p>GENE_ASSOCIATION: </html:p>
			<html:p>PROTEIN_ASSOCIATION: </html:p>
			<html:p>SUBSYSTEM: S_Transport__Extracellular</html:p>
			<html:p>PROTEIN_CLASS: </html:p>
		</notes>
		<listOfReactants>
			<speciesReference species="M_8aonn_e" stoichiometry="1.000000"/>
			<speciesReference species="M_h_e" stoichiometry="1.000000"/>
		</listOfReactants>
		<listOfProducts>
			<speciesReference species="M_8aonn_c" stoichiometry="1.000000"/>
			<speciesReference species="M_h_c" stoichiometry="1.000000"/>
		</listOfProducts>
<kineticLaw>
<math xmlns="http://www.w3.org/1998/Math/MathML">
<ci>FLUX_VALUE</ci> 
</math>
<listOfParameters>
<parameter id="LOWER_BOUND" value=" -1000 " units="mmol_per_gDW_per_hr"/>
<parameter id="UPPER_BOUND" value=" 1000 " units="mmol_per_gDW_per_hr"/>
<parameter id="OBJECTIVE_COEFFICIENT" value=" 0 "/>
<parameter id="FLUX_VALUE" value="0" units="mmol_per_gDW_per_hr"/>
</listOfParameters>
</kineticLaw>
	</reaction>
	<reaction id="R_AABTN" name="R_4_acetamidobutyrate_deacetylase" reversible="false">
		<notes>
			<html:p>GENE_ASSOCIATION: </html:p>
			<html:p>PROTEIN_ASSOCIATION: </html:p>
			<html:p>SUBSYSTEM: S_Other_Amino_Acid_Metabolism</html:p>
			<html:p>PROTEIN_CLASS: 3.5.1.63</html:p>
		</notes>
		<listOfReactants>
			<speciesReference species="M_4aabutn_c" stoichiometry="1.000000"/>
			<speciesReference species="M_h2o_c" stoichiometry="1.000000"/>
		</listOfReactants>
		<listOfProducts>
			<speciesReference species="M_4abut_c" stoichiometry="1.000000"/>
			<speciesReference species="M_ac_c" stoichiometry="1.000000"/>
		</listOfProducts>
<kineticLaw>
<math xmlns="http://www.w3.org/1998/Math/MathML">
<ci>FLUX_VALUE</ci> 
</math>
<listOfParameters>
<parameter id="LOWER_BOUND" value=" 0 " units="mmol_per_gDW_per_hr"/>
<parameter id="UPPER_BOUND" value=" 1000 " units="mmol_per_gDW_per_hr"/>
<parameter id="OBJECTIVE_COEFFICIENT" value=" 0 "/>
<parameter id="FLUX_VALUE" value="0" units="mmol_per_gDW_per_hr"/>
</listOfParameters>
</kineticLaw>
	</reaction>
	<reaction id="R_AASAD1" name="R_L_aminoadipate_semialdehyde_dehydrogenase__NADPH_" reversible="false">
		<notes>
			<html:p>GENE_ASSOCIATION: YALI0E06457g</html:p>
			<html:p>PROTEIN_ASSOCIATION: YALI0E06457p: Lys25</html:p>
			<html:p>SUBSYSTEM: S_Threonine_and_Lysine_Metabolism</html:p>
			<html:p>PROTEIN_CLASS: 1.2.1.31</html:p>
			<html:p>REACTION: </html:p>
		</notes>
		<listOfReactants>
			<speciesReference species="M_L2aadp_c" stoichiometry="1.000000"/>
			<speciesReference species="M_atp_c" stoichiometry="1.000000"/>
			<speciesReference species="M_h_c" stoichiometry="1.000000"/>
			<speciesReference species="M_nadph_c" stoichiometry="1.000000"/>
		</listOfReactants>
		<listOfProducts>
			<speciesReference species="M_L2aadp6sa_c" stoichiometry="1.000000"/>
			<speciesReference species="M_amp_c" stoichiometry="1.000000"/>
			<speciesReference species="M_nadp_c" stoichiometry="1.000000"/>
			<speciesReference species="M_ppi_c" stoichiometry="1.000000"/>
		</listOfProducts>
<kineticLaw>
<math xmlns="http://www.w3.org/1998/Math/MathML">
<ci>FLUX_VALUE</ci> 
</math>
<listOfParameters>
<parameter id="LOWER_BOUND" value=" 0 " units="mmol_per_gDW_per_hr"/>
<parameter id="UPPER_BOUND" value=" 1000 " units="mmol_per_gDW_per_hr"/>
<parameter id="OBJECTIVE_COEFFICIENT" value=" 0 "/>
<parameter id="FLUX_VALUE" value="0" units="mmol_per_gDW_per_hr"/>
</listOfParameters>
</kineticLaw>
	</reaction>
	<reaction id="R_AASAD2" name="R_L_aminoadipate_semialdehyde_dehydrogenase__NADH_" reversible="false">
		<notes>
			<html:p>GENE_ASSOCIATION: YALI0E06457g</html:p>
			<html:p>PROTEIN_ASSOCIATION: YALI0E06457p: Lys25</html:p>
			<html:p>SUBSYSTEM: S_Threonine_and_Lysine_Metabolism</html:p>
			<html:p>PROTEIN_CLASS: 1.2.1.31</html:p>
			<html:p>REACTION: R03102 </html:p>
		</notes>
		<listOfReactants>
			<speciesReference species="M_L2aadp_c" stoichiometry="1.000000"/>
			<speciesReference species="M_atp_c" stoichiometry="1.000000"/>
			<speciesReference species="M_h_c" stoichiometry="1.000000"/>
			<speciesReference species="M_nadh_c" stoichiometry="1.000000"/>
		</listOfReactants>
		<listOfProducts>
			<speciesReference species="M_L2aadp6sa_c" stoichiometry="1.000000"/>
			<speciesReference species="M_amp_c" stoichiometry="1.000000"/>
			<speciesReference species="M_nad_c" stoichiometry="1.000000"/>
			<speciesReference species="M_ppi_c" stoichiometry="1.000000"/>
		</listOfProducts>
<kineticLaw>
<math xmlns="http://www.w3.org/1998/Math/MathML">
<ci>FLUX_VALUE</ci> 
</math>
<listOfParameters>
<parameter id="LOWER_BOUND" value=" 0 " units="mmol_per_gDW_per_hr"/>
<parameter id="UPPER_BOUND" value=" 1000 " units="mmol_per_gDW_per_hr"/>
<parameter id="OBJECTIVE_COEFFICIENT" value=" 0 "/>
<parameter id="FLUX_VALUE" value="0" units="mmol_per_gDW_per_hr"/>
</listOfParameters>
</kineticLaw>
	</reaction>
	<reaction id="R_AATA" name="R_2_aminoadipate_transaminase" reversible="true">
		<notes>
			<html:p>GENE_ASSOCIATION: </html:p>
			<html:p>PROTEIN_ASSOCIATION: </html:p>
			<html:p>SUBSYSTEM: S_Threonine_and_Lysine_Metabolism</html:p>
			<html:p>PROTEIN_CLASS: 2.6.1.39</html:p>
		</notes>
		<listOfReactants>
			<speciesReference species="M_2oxoadp_c" stoichiometry="1.000000"/>
			<speciesReference species="M_glu_L_c" stoichiometry="1.000000"/>
		</listOfReactants>
		<listOfProducts>
			<speciesReference species="M_L2aadp_c" stoichiometry="1.000000"/>
			<speciesReference species="M_akg_c" stoichiometry="1.000000"/>
		</listOfProducts>
<kineticLaw>
<math xmlns="http://www.w3.org/1998/Math/MathML">
<ci>FLUX_VALUE</ci> 
</math>
<listOfParameters>
<parameter id="LOWER_BOUND" value=" -1000 " units="mmol_per_gDW_per_hr"/>
<parameter id="UPPER_BOUND" value=" 1000 " units="mmol_per_gDW_per_hr"/>
<parameter id="OBJECTIVE_COEFFICIENT" value=" 0 "/>
<parameter id="FLUX_VALUE" value="0" units="mmol_per_gDW_per_hr"/>
</listOfParameters>
</kineticLaw>
	</reaction>
	<reaction id="R_ABTA" name="R_4_aminobutyrate_transaminase" reversible="false">
		<notes>
			<html:p>GENE_ASSOCIATION: YALI0E18238g</html:p>
			<html:p>PROTEIN_ASSOCIATION: YALI0E18238p: Uga1</html:p>
			<html:p>SUBSYSTEM: S_Glutamate_metabolism</html:p>
			<html:p>PROTEIN_CLASS: 2.6.1.19</html:p>
			<html:p>REACTION: R01648</html:p>
		</notes>
		<listOfReactants>
			<speciesReference species="M_4abut_c" stoichiometry="1.000000"/>
			<speciesReference species="M_akg_c" stoichiometry="1.000000"/>
		</listOfReactants>
		<listOfProducts>
			<speciesReference species="M_glu_L_c" stoichiometry="1.000000"/>
			<speciesReference species="M_sucsal_c" stoichiometry="1.000000"/>
		</listOfProducts>
<kineticLaw>
<math xmlns="http://www.w3.org/1998/Math/MathML">
<ci>FLUX_VALUE</ci> 
</math>
<listOfParameters>
<parameter id="LOWER_BOUND" value=" 0 " units="mmol_per_gDW_per_hr"/>
<parameter id="UPPER_BOUND" value=" 1000 " units="mmol_per_gDW_per_hr"/>
<parameter id="OBJECTIVE_COEFFICIENT" value=" 0 "/>
<parameter id="FLUX_VALUE" value="0" units="mmol_per_gDW_per_hr"/>
</listOfParameters>
</kineticLaw>
	</reaction>
	<reaction id="R_ABTt" name="R_L_arabinitol_transport_via_passive_diffusion" reversible="true">
		<notes>
			<html:p>GENE_ASSOCIATION: </html:p>
			<html:p>PROTEIN_ASSOCIATION: </html:p>
			<html:p>SUBSYSTEM: S_Transport__Extracellular</html:p>
			<html:p>PROTEIN_CLASS: </html:p>
		</notes>
		<listOfReactants>
			<speciesReference species="M_abt_e" stoichiometry="1.000000"/>
		</listOfReactants>
		<listOfProducts>
			<speciesReference species="M_abt_c" stoichiometry="1.000000"/>
		</listOfProducts>
<kineticLaw>
<math xmlns="http://www.w3.org/1998/Math/MathML">
<ci>FLUX_VALUE</ci> 
</math>
<listOfParameters>
<parameter id="LOWER_BOUND" value=" -1000 " units="mmol_per_gDW_per_hr"/>
<parameter id="UPPER_BOUND" value=" 1000 " units="mmol_per_gDW_per_hr"/>
<parameter id="OBJECTIVE_COEFFICIENT" value=" 0 "/>
<parameter id="FLUX_VALUE" value="0" units="mmol_per_gDW_per_hr"/>
</listOfParameters>
</kineticLaw>
	</reaction>
	<reaction id="R_ABUTDm" name="R_Aminobutyraldehyde_dehydrogenase__mitochondrial" reversible="false">
		<notes>
			<html:p>GENE_ASSOCIATION: YALI0C03025g </html:p>
			<html:p>PROTEIN_ASSOCIATION: YALI0C03025p: Ald4-m</html:p>
			<html:p>SUBSYSTEM: S_Other_Amino_Acid_Metabolism</html:p>
			<html:p>PROTEIN_CLASS: 1.2.1.19</html:p>
			<html:p>REACTION: R02549 </html:p>
		</notes>
		<listOfReactants>
			<speciesReference species="M_4abutn_m" stoichiometry="1.000000"/>
			<speciesReference species="M_h2o_m" stoichiometry="1.000000"/>
			<speciesReference species="M_nad_m" stoichiometry="1.000000"/>
		</listOfReactants>
		<listOfProducts>
			<speciesReference species="M_4abut_m" stoichiometry="1.000000"/>
			<speciesReference species="M_h_m" stoichiometry="2.000000"/>
			<speciesReference species="M_nadh_m" stoichiometry="1.000000"/>
		</listOfProducts>
<kineticLaw>
<math xmlns="http://www.w3.org/1998/Math/MathML">
<ci>FLUX_VALUE</ci> 
</math>
<listOfParameters>
<parameter id="LOWER_BOUND" value=" 0 " units="mmol_per_gDW_per_hr"/>
<parameter id="UPPER_BOUND" value=" 1000 " units="mmol_per_gDW_per_hr"/>
<parameter id="OBJECTIVE_COEFFICIENT" value=" 0 "/>
<parameter id="FLUX_VALUE" value="0" units="mmol_per_gDW_per_hr"/>
</listOfParameters>
</kineticLaw>
	</reaction>
	<reaction id="R_ABUTt2" name="R_4_aminobutyrate_transport_in_via_proton_symport" reversible="false">
		<notes>
			<html:p>GENE_ASSOCIATION: (YALI0D15422g) or (YALI0A19558g )</html:p>
			<html:p>PROTEIN_ASSOCIATION: (YALI0D15422p: Put4 ) or (YALI0A19558p: Uga4 )</html:p>
			<html:p>SUBSYSTEM: S_Transport__Extracellular</html:p>
			<html:p>PROTEIN_CLASS: </html:p>
		</notes>
		<listOfReactants>
			<speciesReference species="M_4abut_e" stoichiometry="1.000000"/>
			<speciesReference species="M_h_e" stoichiometry="1.000000"/>
		</listOfReactants>
		<listOfProducts>
			<speciesReference species="M_4abut_c" stoichiometry="1.000000"/>
			<speciesReference species="M_h_c" stoichiometry="1.000000"/>
		</listOfProducts>
<kineticLaw>
<math xmlns="http://www.w3.org/1998/Math/MathML">
<ci>FLUX_VALUE</ci> 
</math>
<listOfParameters>
<parameter id="LOWER_BOUND" value=" 0 " units="mmol_per_gDW_per_hr"/>
<parameter id="UPPER_BOUND" value=" 1000 " units="mmol_per_gDW_per_hr"/>
<parameter id="OBJECTIVE_COEFFICIENT" value=" 0 "/>
<parameter id="FLUX_VALUE" value="0" units="mmol_per_gDW_per_hr"/>
</listOfParameters>
</kineticLaw>
	</reaction>
	<reaction id="R_ACACT1" name="R_acetyl_CoA_C_acetyltransferase" reversible="true">
		<notes>
			<html:p>GENE_ASSOCIATION: (YALI0B08536g and YALI0E11099g )</html:p>
			<html:p>PROTEIN_ASSOCIATION: (YALI0B08536p and YALI0E11099p ) : Erg10</html:p>
			<html:p>SUBSYSTEM: S_Fatty_Acid__Biosynthesis</html:p>
			<html:p>PROTEIN_CLASS: 2.3.1.9</html:p>
			<html:p>REACTION: R00238 </html:p>
		</notes>
		<listOfReactants>
			<speciesReference species="M_accoa_c" stoichiometry="2.000000"/>
		</listOfReactants>
		<listOfProducts>
			<speciesReference species="M_aacoa_c" stoichiometry="1.000000"/>
			<speciesReference species="M_coa_c" stoichiometry="1.000000"/>
		</listOfProducts>
<kineticLaw>
<math xmlns="http://www.w3.org/1998/Math/MathML">
<ci>FLUX_VALUE</ci> 
</math>
<listOfParameters>
<parameter id="LOWER_BOUND" value=" -1000 " units="mmol_per_gDW_per_hr"/>
<parameter id="UPPER_BOUND" value=" 1000 " units="mmol_per_gDW_per_hr"/>
<parameter id="OBJECTIVE_COEFFICIENT" value=" 0 "/>
<parameter id="FLUX_VALUE" value="0" units="mmol_per_gDW_per_hr"/>
</listOfParameters>
</kineticLaw>
	</reaction>
	<reaction id="R_ACACT1m" name="R_acetyl_CoA_C_acetyltransferase__mitochondrial" reversible="true">
		<notes>
			<html:p>GENE_ASSOCIATION: (YALI0B08536g and YALI0E11099g )</html:p>
			<html:p>PROTEIN_ASSOCIATION: (YALI0B08536p and YALI0E11099p ) : Erg10</html:p>
			<html:p>SUBSYSTEM: S_Fatty_Acid__Biosynthesis</html:p>
			<html:p>PROTEIN_CLASS: 2.3.1.9</html:p>
			<html:p>REACTION: R00238 </html:p>
		</notes>
		<listOfReactants>
			<speciesReference species="M_accoa_m" stoichiometry="2.000000"/>
		</listOfReactants>
		<listOfProducts>
			<speciesReference species="M_aacoa_m" stoichiometry="1.000000"/>
			<speciesReference species="M_coa_m" stoichiometry="1.000000"/>
		</listOfProducts>
<kineticLaw>
<math xmlns="http://www.w3.org/1998/Math/MathML">
<ci>FLUX_VALUE</ci> 
</math>
<listOfParameters>
<parameter id="LOWER_BOUND" value=" -1000 " units="mmol_per_gDW_per_hr"/>
<parameter id="UPPER_BOUND" value=" 1000 " units="mmol_per_gDW_per_hr"/>
<parameter id="OBJECTIVE_COEFFICIENT" value=" 0 "/>
<parameter id="FLUX_VALUE" value="0" units="mmol_per_gDW_per_hr"/>
</listOfParameters>
</kineticLaw>
	</reaction>
	<reaction id="R_ACACT4p" name="R_acetyl_CoA_C_acetyltransferase__octanoyl_CoA___peroxisomal" reversible="false">
		<notes>
			<html:p>GENE_ASSOCIATION: YALI0E18568g</html:p>
			<html:p>PROTEIN_ASSOCIATION: YALI0E18568p: Pot1-p</html:p>
			<html:p>SUBSYSTEM: S_Fatty_Acid_Degradation</html:p>
			<html:p>PROTEIN_CLASS: 2.3.1.16</html:p>
			<html:p>REACTION: R03778 </html:p>
		</notes>
		<listOfReactants>
			<speciesReference species="M_3odcoa_x" stoichiometry="1.000000"/>
			<speciesReference species="M_coa_x" stoichiometry="1.000000"/>
		</listOfReactants>
		<listOfProducts>
			<speciesReference species="M_accoa_x" stoichiometry="1.000000"/>
			<speciesReference species="M_occoa_x" stoichiometry="1.000000"/>
		</listOfProducts>
<kineticLaw>
<math xmlns="http://www.w3.org/1998/Math/MathML">
<ci>FLUX_VALUE</ci> 
</math>
<listOfParameters>
<parameter id="LOWER_BOUND" value=" 0 " units="mmol_per_gDW_per_hr"/>
<parameter id="UPPER_BOUND" value=" 1000 " units="mmol_per_gDW_per_hr"/>
<parameter id="OBJECTIVE_COEFFICIENT" value=" 0 "/>
<parameter id="FLUX_VALUE" value="0" units="mmol_per_gDW_per_hr"/>
</listOfParameters>
</kineticLaw>
	</reaction>
	<reaction id="R_ACACT5p" name="R_acetyl_CoA_C_acyltransferase__decanoyl_CoA___peroxisomal" reversible="false">
		<notes>
			<html:p>GENE_ASSOCIATION: YALI0E18568g</html:p>
			<html:p>PROTEIN_ASSOCIATION: YALI0E18568p: Pot1-p</html:p>
			<html:p>SUBSYSTEM: S_Fatty_Acid_Degradation</html:p>
			<html:p>PROTEIN_CLASS: 2.3.1.16</html:p>
			<html:p>REACTION: R04742 </html:p>
		</notes>
		<listOfReactants>
			<speciesReference species="M_3oddcoa_x" stoichiometry="1.000000"/>
			<speciesReference species="M_coa_x" stoichiometry="1.000000"/>
		</listOfReactants>
		<listOfProducts>
			<speciesReference species="M_accoa_x" stoichiometry="1.000000"/>
			<speciesReference species="M_dcacoa_x" stoichiometry="1.000000"/>
		</listOfProducts>
<kineticLaw>
<math xmlns="http://www.w3.org/1998/Math/MathML">
<ci>FLUX_VALUE</ci> 
</math>
<listOfParameters>
<parameter id="LOWER_BOUND" value=" 0 " units="mmol_per_gDW_per_hr"/>
<parameter id="UPPER_BOUND" value=" 1000 " units="mmol_per_gDW_per_hr"/>
<parameter id="OBJECTIVE_COEFFICIENT" value=" 0 "/>
<parameter id="FLUX_VALUE" value="0" units="mmol_per_gDW_per_hr"/>
</listOfParameters>
</kineticLaw>
	</reaction>
	<reaction id="R_ACACT6p" name="R_acetyl_CoA_C_acetyltransferase__dodecanoyl___peroxisomal" reversible="false">
		<notes>
			<html:p>GENE_ASSOCIATION: YALI0E18568g</html:p>
			<html:p>PROTEIN_ASSOCIATION: YALI0E18568p: Pot1-p</html:p>
			<html:p>SUBSYSTEM: S_Fatty_Acid_Degradation</html:p>
			<html:p>PROTEIN_CLASS: 2.3.1.16</html:p>
			<html:p>REACTION: R03858 </html:p>
		</notes>
		<listOfReactants>
			<speciesReference species="M_3otdcoa_x" stoichiometry="1.000000"/>
			<speciesReference species="M_coa_x" stoichiometry="1.000000"/>
		</listOfReactants>
		<listOfProducts>
			<speciesReference species="M_accoa_x" stoichiometry="1.000000"/>
			<speciesReference species="M_ddcacoa_x" stoichiometry="1.000000"/>
		</listOfProducts>
<kineticLaw>
<math xmlns="http://www.w3.org/1998/Math/MathML">
<ci>FLUX_VALUE</ci> 
</math>
<listOfParameters>
<parameter id="LOWER_BOUND" value=" 0 " units="mmol_per_gDW_per_hr"/>
<parameter id="UPPER_BOUND" value=" 1000 " units="mmol_per_gDW_per_hr"/>
<parameter id="OBJECTIVE_COEFFICIENT" value=" 0 "/>
<parameter id="FLUX_VALUE" value="0" units="mmol_per_gDW_per_hr"/>
</listOfParameters>
</kineticLaw>
	</reaction>
	<reaction id="R_ACACT7p" name="R_acetyl_CoA_acyltransferase__tetradecanoyl_CoA___peroxisomal" reversible="false">
		<notes>
			<html:p>GENE_ASSOCIATION: YALI0E18568g </html:p>
			<html:p>PROTEIN_ASSOCIATION: YALI0E18568p: Pot1-p</html:p>
			<html:p>SUBSYSTEM: S_Fatty_Acid_Degradation</html:p>
			<html:p>PROTEIN_CLASS: 2.3.1.16</html:p>
			<html:p>REACTION: R03991 </html:p>
		</notes>
		<listOfReactants>
			<speciesReference species="M_3ohdcoa_x" stoichiometry="1.000000"/>
			<speciesReference species="M_coa_x" stoichiometry="1.000000"/>
		</listOfReactants>
		<listOfProducts>
			<speciesReference species="M_accoa_x" stoichiometry="1.000000"/>
			<speciesReference species="M_tdcoa_x" stoichiometry="1.000000"/>
		</listOfProducts>
<kineticLaw>
<math xmlns="http://www.w3.org/1998/Math/MathML">
<ci>FLUX_VALUE</ci> 
</math>
<listOfParameters>
<parameter id="LOWER_BOUND" value=" 0 " units="mmol_per_gDW_per_hr"/>
<parameter id="UPPER_BOUND" value=" 1000 " units="mmol_per_gDW_per_hr"/>
<parameter id="OBJECTIVE_COEFFICIENT" value=" 0 "/>
<parameter id="FLUX_VALUE" value="0" units="mmol_per_gDW_per_hr"/>
</listOfParameters>
</kineticLaw>
	</reaction>
	<reaction id="R_ACACT8p" name="R_acetyl_CoA_acyltransferase__hexadecanoyl_CoA___peroxisomal" reversible="false">
		<notes>
			<html:p>GENE_ASSOCIATION: YALI0E18568g </html:p>
			<html:p>PROTEIN_ASSOCIATION: YALI0E18568p: Pot1-p</html:p>
			<html:p>SUBSYSTEM: S_Fatty_Acid_Degradation</html:p>
			<html:p>PROTEIN_CLASS: 2.3.1.16</html:p>
			<html:p>REACTION:  </html:p>
		</notes>
		<listOfReactants>
			<speciesReference species="M_3ohodcoa_x" stoichiometry="1.000000"/>
			<speciesReference species="M_coa_x" stoichiometry="1.000000"/>
		</listOfReactants>
		<listOfProducts>
			<speciesReference species="M_accoa_x" stoichiometry="1.000000"/>
			<speciesReference species="M_pmtcoa_x" stoichiometry="1.000000"/>
		</listOfProducts>
<kineticLaw>
<math xmlns="http://www.w3.org/1998/Math/MathML">
<ci>FLUX_VALUE</ci> 
</math>
<listOfParameters>
<parameter id="LOWER_BOUND" value=" 0 " units="mmol_per_gDW_per_hr"/>
<parameter id="UPPER_BOUND" value=" 1000 " units="mmol_per_gDW_per_hr"/>
<parameter id="OBJECTIVE_COEFFICIENT" value=" 0 "/>
<parameter id="FLUX_VALUE" value="0" units="mmol_per_gDW_per_hr"/>
</listOfParameters>
</kineticLaw>
	</reaction>
	<reaction id="R_ACACT9p" name="R_acetyl_CoA_acyltransferase__tetracosanoyl_CoA___peroxisomal" reversible="false">
		<notes>
			<html:p>GENE_ASSOCIATION: YALI0E18568g </html:p>
			<html:p>PROTEIN_ASSOCIATION: YALI0E18568p: Pot1-p</html:p>
			<html:p>SUBSYSTEM: S_Fatty_Acid_Degradation</html:p>
			<html:p>PROTEIN_CLASS: 2.3.1.16</html:p>
			<html:p>REACTION:  </html:p>
		</notes>
		<listOfReactants>
			<speciesReference species="M_3ohxccoa_x" stoichiometry="1.000000"/>
			<speciesReference species="M_coa_x" stoichiometry="1.000000"/>
		</listOfReactants>
		<listOfProducts>
			<speciesReference species="M_accoa_x" stoichiometry="1.000000"/>
			<speciesReference species="M_ttccoa_x" stoichiometry="1.000000"/>
		</listOfProducts>
<kineticLaw>
<math xmlns="http://www.w3.org/1998/Math/MathML">
<ci>FLUX_VALUE</ci> 
</math>
<listOfParameters>
<parameter id="LOWER_BOUND" value=" 0 " units="mmol_per_gDW_per_hr"/>
<parameter id="UPPER_BOUND" value=" 1000 " units="mmol_per_gDW_per_hr"/>
<parameter id="OBJECTIVE_COEFFICIENT" value=" 0 "/>
<parameter id="FLUX_VALUE" value="0" units="mmol_per_gDW_per_hr"/>
</listOfParameters>
</kineticLaw>
	</reaction>
	<reaction id="R_ACALDt" name="R_acetaldehyde_reversible_transport" reversible="true">
		<notes>
			<html:p>GENE_ASSOCIATION: </html:p>
			<html:p>PROTEIN_ASSOCIATION: </html:p>
			<html:p>SUBSYSTEM: S_Transport__Extracellular</html:p>
			<html:p>PROTEIN_CLASS: </html:p>
		</notes>
		<listOfReactants>
			<speciesReference species="M_acald_e" stoichiometry="1.000000"/>
		</listOfReactants>
		<listOfProducts>
			<speciesReference species="M_acald_c" stoichiometry="1.000000"/>
		</listOfProducts>
<kineticLaw>
<math xmlns="http://www.w3.org/1998/Math/MathML">
<ci>FLUX_VALUE</ci> 
</math>
<listOfParameters>
<parameter id="LOWER_BOUND" value=" -1000 " units="mmol_per_gDW_per_hr"/>
<parameter id="UPPER_BOUND" value=" 1000 " units="mmol_per_gDW_per_hr"/>
<parameter id="OBJECTIVE_COEFFICIENT" value=" 0 "/>
<parameter id="FLUX_VALUE" value="0" units="mmol_per_gDW_per_hr"/>
</listOfParameters>
</kineticLaw>
	</reaction>
	<reaction id="R_ACCOACr" name="R_acetyl_CoA_carboxylase__reversible_reaction" reversible="true">
		<notes>
			<html:p>GENE_ASSOCIATION: YALI0C11407g</html:p>
			<html:p>PROTEIN_ASSOCIATION: YALI0C11407p: Acc1</html:p>
			<html:p>SUBSYSTEM: S_Fatty_Acid__Biosynthesis</html:p>
			<html:p>PROTEIN_CLASS: 6.4.1.2</html:p>
			<html:p>REACTION: R00742</html:p>
		</notes>
		<listOfReactants>
			<speciesReference species="M_accoa_c" stoichiometry="1.000000"/>
			<speciesReference species="M_atp_c" stoichiometry="1.000000"/>
			<speciesReference species="M_hco3_c" stoichiometry="1.000000"/>
		</listOfReactants>
		<listOfProducts>
			<speciesReference species="M_adp_c" stoichiometry="1.000000"/>
			<speciesReference species="M_h_c" stoichiometry="1.000000"/>
			<speciesReference species="M_malcoa_c" stoichiometry="1.000000"/>
			<speciesReference species="M_pi_c" stoichiometry="1.000000"/>
		</listOfProducts>
<kineticLaw>
<math xmlns="http://www.w3.org/1998/Math/MathML">
<ci>FLUX_VALUE</ci> 
</math>
<listOfParameters>
<parameter id="LOWER_BOUND" value=" -1000 " units="mmol_per_gDW_per_hr"/>
<parameter id="UPPER_BOUND" value=" 1000 " units="mmol_per_gDW_per_hr"/>
<parameter id="OBJECTIVE_COEFFICIENT" value=" 0 "/>
<parameter id="FLUX_VALUE" value="0" units="mmol_per_gDW_per_hr"/>
</listOfParameters>
</kineticLaw>
	</reaction>
	<reaction id="R_ACGAM6PS" name="R_N_acetylglucosamine_6_phosphate_synthase" reversible="true">
		<notes>
			<html:p>GENE_ASSOCIATION: YALI0D20152g </html:p>
			<html:p>PROTEIN_ASSOCIATION: YALI0D20152p: Gna1</html:p>
			<html:p>SUBSYSTEM: S_Glutamate_metabolism</html:p>
			<html:p>PROTEIN_CLASS: 2.3.1.4</html:p>
			<html:p>REACTION: R02058 </html:p>
		</notes>
		<listOfReactants>
			<speciesReference species="M_accoa_c" stoichiometry="1.000000"/>
			<speciesReference species="M_gam6p_c" stoichiometry="1.000000"/>
		</listOfReactants>
		<listOfProducts>
			<speciesReference species="M_acgam6p_c" stoichiometry="1.000000"/>
			<speciesReference species="M_coa_c" stoichiometry="1.000000"/>
			<speciesReference species="M_h_c" stoichiometry="1.000000"/>
		</listOfProducts>
<kineticLaw>
<math xmlns="http://www.w3.org/1998/Math/MathML">
<ci>FLUX_VALUE</ci> 
</math>
<listOfParameters>
<parameter id="LOWER_BOUND" value=" -1000 " units="mmol_per_gDW_per_hr"/>
<parameter id="UPPER_BOUND" value=" 1000 " units="mmol_per_gDW_per_hr"/>
<parameter id="OBJECTIVE_COEFFICIENT" value=" 0 "/>
<parameter id="FLUX_VALUE" value="0" units="mmol_per_gDW_per_hr"/>
</listOfParameters>
</kineticLaw>
	</reaction>
	<reaction id="R_ACGAMPM" name="R_phosphoacetylglucosamine_mutase" reversible="true">
		<notes>
			<html:p>GENE_ASSOCIATION: YALI0E29579g </html:p>
			<html:p>PROTEIN_ASSOCIATION: YALI0E29579p: Pcm1</html:p>
			<html:p>SUBSYSTEM: S_Glutamate_metabolism</html:p>
			<html:p>PROTEIN_CLASS: 5.4.2.3</html:p>
			<html:p>REACTION: R08193 </html:p>
		</notes>
		<listOfReactants>
			<speciesReference species="M_acgam6p_c" stoichiometry="1.000000"/>
		</listOfReactants>
		<listOfProducts>
			<speciesReference species="M_acgam1p_c" stoichiometry="1.000000"/>
		</listOfProducts>
<kineticLaw>
<math xmlns="http://www.w3.org/1998/Math/MathML">
<ci>FLUX_VALUE</ci> 
</math>
<listOfParameters>
<parameter id="LOWER_BOUND" value=" -1000 " units="mmol_per_gDW_per_hr"/>
<parameter id="UPPER_BOUND" value=" 1000 " units="mmol_per_gDW_per_hr"/>
<parameter id="OBJECTIVE_COEFFICIENT" value=" 0 "/>
<parameter id="FLUX_VALUE" value="0" units="mmol_per_gDW_per_hr"/>
</listOfParameters>
</kineticLaw>
	</reaction>
	<reaction id="R_ACGKm" name="R_acetylglutamate_kinase__mitochondrial" reversible="false">
		<notes>
			<html:p>GENE_ASSOCIATION: YALI0B17666g </html:p>
			<html:p>PROTEIN_ASSOCIATION: YALI0B17666p: Arg5-m</html:p>
			<html:p>SUBSYSTEM: S_Arginine_and_Proline_Metabolism</html:p>
			<html:p>PROTEIN_CLASS: 2.7.2.8</html:p>
			<html:p>REACTION: R02649 </html:p>
		</notes>
		<listOfReactants>
			<speciesReference species="M_acglu_m" stoichiometry="1.000000"/>
			<speciesReference species="M_atp_m" stoichiometry="1.000000"/>
		</listOfReactants>
		<listOfProducts>
			<speciesReference species="M_acg5p_m" stoichiometry="1.000000"/>
			<speciesReference species="M_adp_m" stoichiometry="1.000000"/>
		</listOfProducts>
<kineticLaw>
<math xmlns="http://www.w3.org/1998/Math/MathML">
<ci>FLUX_VALUE</ci> 
</math>
<listOfParameters>
<parameter id="LOWER_BOUND" value=" 0 " units="mmol_per_gDW_per_hr"/>
<parameter id="UPPER_BOUND" value=" 1000 " units="mmol_per_gDW_per_hr"/>
<parameter id="OBJECTIVE_COEFFICIENT" value=" 0 "/>
<parameter id="FLUX_VALUE" value="0" units="mmol_per_gDW_per_hr"/>
</listOfParameters>
</kineticLaw>
	</reaction>
	<reaction id="R_ACGSm" name="R_N_acteylglutamate_synthase__mitochondrial" reversible="false">
		<notes>
			<html:p>GENE_ASSOCIATION: YALI0B16390g </html:p>
			<html:p>PROTEIN_ASSOCIATION:  YALI0B16390p: Arg2-m </html:p>
			<html:p>SUBSYSTEM: S_Arginine_and_Proline_Metabolism</html:p>
			<html:p>PROTEIN_CLASS: 2.3.1.1</html:p>
			<html:p>REACTION: R00259 </html:p>
		</notes>
		<listOfReactants>
			<speciesReference species="M_accoa_m" stoichiometry="1.000000"/>
			<speciesReference species="M_glu_L_m" stoichiometry="1.000000"/>
		</listOfReactants>
		<listOfProducts>
			<speciesReference species="M_acglu_m" stoichiometry="1.000000"/>
			<speciesReference species="M_coa_m" stoichiometry="1.000000"/>
			<speciesReference species="M_h_m" stoichiometry="1.000000"/>
		</listOfProducts>
<kineticLaw>
<math xmlns="http://www.w3.org/1998/Math/MathML">
<ci>FLUX_VALUE</ci> 
</math>
<listOfParameters>
<parameter id="LOWER_BOUND" value=" 0 " units="mmol_per_gDW_per_hr"/>
<parameter id="UPPER_BOUND" value=" 1000 " units="mmol_per_gDW_per_hr"/>
<parameter id="OBJECTIVE_COEFFICIENT" value=" 0 "/>
<parameter id="FLUX_VALUE" value="0" units="mmol_per_gDW_per_hr"/>
</listOfParameters>
</kineticLaw>
	</reaction>
	<reaction id="R_ACHBSm" name="R_2_aceto_2_hydroxybutanoate_synthase__mitochondrial" reversible="false">
		<notes>
			<html:p>GENE_ASSOCIATION: (YALI0C09636g  and  YALI0C00253g )</html:p>
			<html:p>PROTEIN_ASSOCIATION: YALI0C09636p and YALI0C00253p: Ilv26-m</html:p>
			<html:p>SUBSYSTEM: S_Valine__Leucine__and_Isoleucine_Metabolism</html:p>
			<html:p>PROTEIN_CLASS: 2.2.1.6 </html:p>
			<html:p>REACTION:  </html:p>
		</notes>
		<listOfReactants>
			<speciesReference species="M_2obut_m" stoichiometry="1.000000"/>
			<speciesReference species="M_h_m" stoichiometry="1.000000"/>
			<speciesReference species="M_pyr_m" stoichiometry="1.000000"/>
		</listOfReactants>
		<listOfProducts>
			<speciesReference species="M_2ahbut_m" stoichiometry="1.000000"/>
			<speciesReference species="M_co2_m" stoichiometry="1.000000"/>
		</listOfProducts>
<kineticLaw>
<math xmlns="http://www.w3.org/1998/Math/MathML">
<ci>FLUX_VALUE</ci> 
</math>
<listOfParameters>
<parameter id="LOWER_BOUND" value=" 0 " units="mmol_per_gDW_per_hr"/>
<parameter id="UPPER_BOUND" value=" 1000 " units="mmol_per_gDW_per_hr"/>
<parameter id="OBJECTIVE_COEFFICIENT" value=" 0 "/>
<parameter id="FLUX_VALUE" value="0" units="mmol_per_gDW_per_hr"/>
</listOfParameters>
</kineticLaw>
	</reaction>
	<reaction id="R_ACLSm" name="R_acetolactate_synthase__mitochondrial" reversible="false">
		<notes>
			<html:p>GENE_ASSOCIATION: (YALI0C09636g  and  YALI0C00253g )</html:p>
			<html:p>PROTEIN_ASSOCIATION: YALI0C09636p and YALI0C00253p: Ilv26-m</html:p>
			<html:p>SUBSYSTEM: S_Valine__Leucine__and_Isoleucine_Metabolism</html:p>
			<html:p>PROTEIN_CLASS: 2.2.1.6 </html:p>
			<html:p>REACTION: R00006 </html:p>
		</notes>
		<listOfReactants>
			<speciesReference species="M_h_m" stoichiometry="1.000000"/>
			<speciesReference species="M_pyr_m" stoichiometry="2.000000"/>
		</listOfReactants>
		<listOfProducts>
			<speciesReference species="M_alac_S_m" stoichiometry="1.000000"/>
			<speciesReference species="M_co2_m" stoichiometry="1.000000"/>
		</listOfProducts>
<kineticLaw>
<math xmlns="http://www.w3.org/1998/Math/MathML">
<ci>FLUX_VALUE</ci> 
</math>
<listOfParameters>
<parameter id="LOWER_BOUND" value=" 0 " units="mmol_per_gDW_per_hr"/>
<parameter id="UPPER_BOUND" value=" 1000 " units="mmol_per_gDW_per_hr"/>
<parameter id="OBJECTIVE_COEFFICIENT" value=" 0 "/>
<parameter id="FLUX_VALUE" value="0" units="mmol_per_gDW_per_hr"/>
</listOfParameters>
</kineticLaw>
</reaction>
	<reaction id="R_ACOAH" name="R_acetyl_CoA_hydrolase" reversible="false">
		<notes>
			<html:p>GENE_ASSOCIATION: YALI0E30965g </html:p>
			<html:p>PROTEIN_ASSOCIATION: YALI0E30965p: Ach1</html:p>
			<html:p>SUBSYSTEM: S_Pyruvate_Metabolism</html:p>
			<html:p>PROTEIN_CLASS: 3.1.2.1</html:p>
			<html:p>REACTION: R00227 </html:p>		
		</notes>
		<listOfReactants>
			<speciesReference species="M_accoa_c" stoichiometry="1.000000"/>
			<speciesReference species="M_h2o_c" stoichiometry="1.000000"/>

		</listOfReactants>
		<listOfProducts>
			<speciesReference species="M_ac_c" stoichiometry="1.000000"/>
			<speciesReference species="M_coa_c" stoichiometry="1.000000"/>
			<speciesReference species="M_h_c" stoichiometry="1.000000"/>
		</listOfProducts>
<kineticLaw>
<math xmlns="http://www.w3.org/1998/Math/MathML">
<ci>FLUX_VALUE</ci> 
</math>
<listOfParameters>
<parameter id="LOWER_BOUND" value=" 0 " units="mmol_per_gDW_per_hr"/>
<parameter id="UPPER_BOUND" value=" 0 " units="mmol_per_gDW_per_hr"/>
<parameter id="OBJECTIVE_COEFFICIENT" value=" 0 "/>
<parameter id="FLUX_VALUE" value="0" units="mmol_per_gDW_per_hr"/>
</listOfParameters>
</kineticLaw>
	</reaction>
	<reaction id="R_ACOAO4p" name="R_acyl_CoA_oxidase__decanoyl_CoA___peroxisomal" reversible="false">
		<notes>
			<html:p>GENE_ASSOCIATION: (YALI0E32835g or YALI0E06567g or YALI0D24750g or YALI0C23859g or YALI0E27654g or YALI0F10857g)</html:p>
			<html:p>PROTEIN_ASSOCIATION:(YALI0E32835p or YALI0E06567p or YALI0D24750p or YALI0C23859p or YALI0E27654p or YALI0F10857p)</html:p>
			<html:p>SUBSYSTEM: S_Fatty_Acid_Degradation</html:p>
			<html:p>PROTEIN_CLASS: 1.3.3.6</html:p>
			<html:p>REACTION: R04754 </html:p>
		</notes>
		<listOfReactants>
			<speciesReference species="M_dcacoa_x" stoichiometry="1.000000"/>
			<speciesReference species="M_o2_x" stoichiometry="1.000000"/>
		</listOfReactants>
		<listOfProducts>
			<speciesReference species="M_dc2coa_x" stoichiometry="1.000000"/>
			<speciesReference species="M_h2o2_x" stoichiometry="1.000000"/>
		</listOfProducts>
<kineticLaw>
<math xmlns="http://www.w3.org/1998/Math/MathML">
<ci>FLUX_VALUE</ci> 
</math>
<listOfParameters>
<parameter id="LOWER_BOUND" value=" 0 " units="mmol_per_gDW_per_hr"/>
<parameter id="UPPER_BOUND" value=" 1000 " units="mmol_per_gDW_per_hr"/>
<parameter id="OBJECTIVE_COEFFICIENT" value=" 0 "/>
<parameter id="FLUX_VALUE" value="0" units="mmol_per_gDW_per_hr"/>
</listOfParameters>
</kineticLaw>
	</reaction>
	<reaction id="R_ACOAO5p" name="R_acyl_CoA_oxidase__dodecanoyl_CoA___peroxisomal" reversible="false">
		<notes>
			<html:p>GENE_ASSOCIATION: (YALI0E32835g or YALI0E06567g or YALI0D24750g or YALI0C23859g or YALI0E27654g or YALI0F10857g)</html:p>
			<html:p>PROTEIN_ASSOCIATION:(YALI0E32835p or YALI0E06567p or YALI0D24750p or YALI0C23859p or YALI0E27654p or YALI0F10857p)</html:p>
			<html:p>SUBSYSTEM: S_Fatty_Acid_Degradation</html:p>
			<html:p>PROTEIN_CLASS: 1.3.3.6</html:p>
			<html:p>REACTION: R03857 </html:p>
		</notes>
		<listOfReactants>
			<speciesReference species="M_ddcacoa_x" stoichiometry="1.000000"/>
			<speciesReference species="M_o2_x" stoichiometry="1.000000"/>
		</listOfReactants>
		<listOfProducts>
			<speciesReference species="M_dd2coa_x" stoichiometry="1.000000"/>
			<speciesReference species="M_h2o2_x" stoichiometry="1.000000"/>
		</listOfProducts>
<kineticLaw>
<math xmlns="http://www.w3.org/1998/Math/MathML">
<ci>FLUX_VALUE</ci> 
</math>
<listOfParameters>
<parameter id="LOWER_BOUND" value=" 0 " units="mmol_per_gDW_per_hr"/>
<parameter id="UPPER_BOUND" value=" 1000 " units="mmol_per_gDW_per_hr"/>
<parameter id="OBJECTIVE_COEFFICIENT" value=" 0 "/>
<parameter id="FLUX_VALUE" value="0" units="mmol_per_gDW_per_hr"/>
</listOfParameters>
</kineticLaw>
	</reaction>
	<reaction id="R_ACOAO6p" name="R_acyl_CpA_oxidase__tetradecanoyl_CoA___peroxisomal" reversible="false">
		<notes>
			<html:p>GENE_ASSOCIATION: (YALI0E32835g or YALI0E06567g or YALI0D24750g or YALI0C23859g or YALI0E27654g or YALI0F10857g)</html:p>
			<html:p>PROTEIN_ASSOCIATION:(YALI0E32835p or YALI0E06567p or YALI0D24750p or YALI0C23859p or YALI0E27654p or YALI0F10857p)</html:p>
			<html:p>SUBSYSTEM: S_Fatty_Acid_Degradation</html:p>
			<html:p>PROTEIN_CLASS: 1.3.3.6</html:p>
			<html:p>REACTION: R03990 </html:p>
		</notes>
		<listOfReactants>
			<speciesReference species="M_o2_x" stoichiometry="1.000000"/>
			<speciesReference species="M_tdcoa_x" stoichiometry="1.000000"/>
		</listOfReactants>
		<listOfProducts>
			<speciesReference species="M_h2o2_x" stoichiometry="1.000000"/>
			<speciesReference species="M_td2coa_x" stoichiometry="1.000000"/>
		</listOfProducts>
<kineticLaw>
<math xmlns="http://www.w3.org/1998/Math/MathML">
<ci>FLUX_VALUE</ci> 
</math>
<listOfParameters>
<parameter id="LOWER_BOUND" value=" 0 " units="mmol_per_gDW_per_hr"/>
<parameter id="UPPER_BOUND" value=" 1000 " units="mmol_per_gDW_per_hr"/>
<parameter id="OBJECTIVE_COEFFICIENT" value=" 0 "/>
<parameter id="FLUX_VALUE" value="0" units="mmol_per_gDW_per_hr"/>
</listOfParameters>
</kineticLaw>
	</reaction>
	<reaction id="R_ACOAO7p" name="R_acyl_CoA_oxidase__hexadecanoyl_CoA___peroxisomal" reversible="false">
		<notes>
			<html:p>GENE_ASSOCIATION: (YALI0E32835g or YALI0E06567g or YALI0D24750g or YALI0C23859g or YALI0E27654g or YALI0F10857g)</html:p>
			<html:p>PROTEIN_ASSOCIATION:(YALI0E32835p or YALI0E06567p or YALI0D24750p or YALI0C23859p or YALI0E27654p or YALI0F10857p)</html:p>
			<html:p>SUBSYSTEM: S_Fatty_Acid_Degradation</html:p>
			<html:p>PROTEIN_CLASS: 1.3.3.6</html:p>
			<html:p>REACTION: R01279</html:p>
		</notes>
		<listOfReactants>
			<speciesReference species="M_o2_x" stoichiometry="1.000000"/>
			<speciesReference species="M_pmtcoa_x" stoichiometry="1.000000"/>
		</listOfReactants>
		<listOfProducts>
			<speciesReference species="M_h2o2_x" stoichiometry="1.000000"/>
			<speciesReference species="M_hdd2coa_x" stoichiometry="1.000000"/>
		</listOfProducts>
<kineticLaw>
<math xmlns="http://www.w3.org/1998/Math/MathML">
<ci>FLUX_VALUE</ci> 
</math>
<listOfParameters>
<parameter id="LOWER_BOUND" value=" 0 " units="mmol_per_gDW_per_hr"/>
<parameter id="UPPER_BOUND" value=" 1000 " units="mmol_per_gDW_per_hr"/>
<parameter id="OBJECTIVE_COEFFICIENT" value=" 0 "/>
<parameter id="FLUX_VALUE" value="0" units="mmol_per_gDW_per_hr"/>
</listOfParameters>
</kineticLaw>
	</reaction>
	<reaction id="R_ACOAO8p" name="R_acyl_CoA_oxidase__octadecanoyl_CoA___peroxisomal" reversible="false">
		<notes>
			<html:p>GENE_ASSOCIATION: (YALI0E32835g or YALI0E06567g or YALI0D24750g or YALI0C23859g or YALI0E27654g or YALI0F10857g)</html:p>
			<html:p>PROTEIN_ASSOCIATION:(YALI0E32835p or YALI0E06567p or YALI0D24750p or YALI0C23859p or YALI0E27654p or YALI0F10857p)</html:p>
			<html:p>SUBSYSTEM: S_Fatty_Acid_Degradation</html:p>
			<html:p>PROTEIN_CLASS: 1.3.3.6</html:p>
			<html:p>REACTION: </html:p>
		</notes>
		<listOfReactants>
			<speciesReference species="M_o2_x" stoichiometry="1.000000"/>
			<speciesReference species="M_stcoa_x" stoichiometry="1.000000"/>
		</listOfReactants>
		<listOfProducts>
			<speciesReference species="M_h2o2_x" stoichiometry="1.000000"/>
			<speciesReference species="M_od2coa_x" stoichiometry="1.000000"/>
		</listOfProducts>
<kineticLaw>
<math xmlns="http://www.w3.org/1998/Math/MathML">
<ci>FLUX_VALUE</ci> 
</math>
<listOfParameters>
<parameter id="LOWER_BOUND" value=" 0 " units="mmol_per_gDW_per_hr"/>
<parameter id="UPPER_BOUND" value=" 1000 " units="mmol_per_gDW_per_hr"/>
<parameter id="OBJECTIVE_COEFFICIENT" value=" 0 "/>
<parameter id="FLUX_VALUE" value="0" units="mmol_per_gDW_per_hr"/>
</listOfParameters>
</kineticLaw>
	</reaction>
	<reaction id="R_ACOAO9p" name="R_acyl_CoA_oxidase__hexacanoyl_CoA___peroxisomal" reversible="false">
		<notes>
			<html:p>GENE_ASSOCIATION: (YALI0E32835g or YALI0E06567g or YALI0D24750g or YALI0C23859g or YALI0E27654g or YALI0F10857g)</html:p>
			<html:p>PROTEIN_ASSOCIATION:(YALI0E32835p or YALI0E06567p or YALI0D24750p or YALI0C23859p or YALI0E27654p or YALI0F10857p)</html:p>
			<html:p>SUBSYSTEM: S_Fatty_Acid_Degradation</html:p>
			<html:p>PROTEIN_CLASS: 1.3.3.6</html:p>
			<html:p>REACTION:  R04751 </html:p>
		</notes>
		<listOfReactants>
			<speciesReference species="M_hexccoa_x" stoichiometry="1.000000"/>
			<speciesReference species="M_o2_x" stoichiometry="1.000000"/>
		</listOfReactants>
		<listOfProducts>
			<speciesReference species="M_h2o2_x" stoichiometry="1.000000"/>
			<speciesReference species="M_hxc2coa_x" stoichiometry="1.000000"/>
		</listOfProducts>
<kineticLaw>
<math xmlns="http://www.w3.org/1998/Math/MathML">
<ci>FLUX_VALUE</ci> 
</math>
<listOfParameters>
<parameter id="LOWER_BOUND" value=" 0 " units="mmol_per_gDW_per_hr"/>
<parameter id="UPPER_BOUND" value=" 1000 " units="mmol_per_gDW_per_hr"/>
<parameter id="OBJECTIVE_COEFFICIENT" value=" 0 "/>
<parameter id="FLUX_VALUE" value="0" units="mmol_per_gDW_per_hr"/>
</listOfParameters>
</kineticLaw>
	</reaction>
	<reaction id="R_ACOATA" name="R_Acetyl_CoA_ACP_transacylase" reversible="true">
		<notes>
			<html:p>GENE_ASSOCIATION: YALI0B15059g </html:p>
			<html:p>PROTEIN_ASSOCIATION: YALI0B15059p: Fas</html:p>
			<html:p>SUBSYSTEM: S_Fatty_Acid__Biosynthesis</html:p>
			<html:p>PROTEIN_CLASS: 2.3.1.86</html:p>
			<html:p>REACTION: R01624</html:p>
		</notes>
		<listOfReactants>
			<speciesReference species="M_ACP_c" stoichiometry="1.000000"/>
			<speciesReference species="M_accoa_c" stoichiometry="1.000000"/>
		</listOfReactants>
		<listOfProducts>
			<speciesReference species="M_acACP_c" stoichiometry="1.000000"/>
			<speciesReference species="M_coa_c" stoichiometry="1.000000"/>
		</listOfProducts>
<kineticLaw>
<math xmlns="http://www.w3.org/1998/Math/MathML">
<ci>FLUX_VALUE</ci> 
</math>
<listOfParameters>
<parameter id="LOWER_BOUND" value=" -1000 " units="mmol_per_gDW_per_hr"/>
<parameter id="UPPER_BOUND" value=" 1000 " units="mmol_per_gDW_per_hr"/>
<parameter id="OBJECTIVE_COEFFICIENT" value=" 0 "/>
<parameter id="FLUX_VALUE" value="0" units="mmol_per_gDW_per_hr"/>
</listOfParameters>
</kineticLaw>
	</reaction>
	<reaction id="R_ACOATAm" name="R_Acetyl_CoA_ACP_transacylase" reversible="true">
		<notes>
			<html:p>GENE_ASSOCIATION: YALI0B15059g </html:p>
			<html:p>PROTEIN_ASSOCIATION: YALI0B15059p: Fas</html:p>
			<html:p>SUBSYSTEM: S_Fatty_Acid__Biosynthesis</html:p>
			<html:p>PROTEIN_CLASS: 2.3.1.86</html:p>
			<html:p>REACTION: R01624</html:p>
		</notes>
		<listOfReactants>
			<speciesReference species="M_ACP_m" stoichiometry="1.000000"/>
			<speciesReference species="M_accoa_m" stoichiometry="1.000000"/>
		</listOfReactants>
		<listOfProducts>
			<speciesReference species="M_acACP_m" stoichiometry="1.000000"/>
			<speciesReference species="M_coa_m" stoichiometry="1.000000"/>
		</listOfProducts>
<kineticLaw>
<math xmlns="http://www.w3.org/1998/Math/MathML">
<ci>FLUX_VALUE</ci> 
</math>
<listOfParameters>
<parameter id="LOWER_BOUND" value=" -1000 " units="mmol_per_gDW_per_hr"/>
<parameter id="UPPER_BOUND" value=" 1000 " units="mmol_per_gDW_per_hr"/>
<parameter id="OBJECTIVE_COEFFICIENT" value=" 0 "/>
<parameter id="FLUX_VALUE" value="0" units="mmol_per_gDW_per_hr"/>
</listOfParameters>
</kineticLaw>
	</reaction>
	<reaction id="R_ACONT" name="R_aconitase" reversible="true">
		<notes>
			<html:p>GENE_ASSOCIATION: YALI0D09361g</html:p>
			<html:p>PROTEIN_ASSOCIATION: YALI0D09361p "Aco1"</html:p>
			<html:p>SUBSYSTEM: S_Citric_Acid_Cycle</html:p>
			<html:p>PROTEIN_CLASS: 4.2.1.3</html:p>
			<html:p>REACTION: R01324</html:p>
		</notes>
		<listOfReactants>
			<speciesReference species="M_cit_c" stoichiometry="1.000000"/>
		</listOfReactants>
		<listOfProducts>
			<speciesReference species="M_icit_c" stoichiometry="1.000000"/>
		</listOfProducts>
<kineticLaw>
<math xmlns="http://www.w3.org/1998/Math/MathML">
<ci>FLUX_VALUE</ci> 
</math>
<listOfParameters>
<parameter id="LOWER_BOUND" value=" -1000 " units="mmol_per_gDW_per_hr"/>
<parameter id="UPPER_BOUND" value=" 1000 " units="mmol_per_gDW_per_hr"/>
<parameter id="OBJECTIVE_COEFFICIENT" value=" 0 "/>
<parameter id="FLUX_VALUE" value="0" units="mmol_per_gDW_per_hr"/>
</listOfParameters>
</kineticLaw>
	</reaction>
	<reaction id="R_ACONTm" name="R_Aconitate_hydratase" reversible="true">
		<notes>
			<html:p>GENE_ASSOCIATION: (YALI0D09361g) or (YALI0E14949g )</html:p>
			<html:p>PROTEIN_ASSOCIATION: (YALI0D09361p: Aco1-m ) or (YALI0E14949p:Aco2-m )</html:p>
			<html:p>SUBSYSTEM: S_Citric_Acid_Cycle</html:p>
			<html:p>PROTEIN_CLASS: 4.2.1.3</html:p>
			<html:p>REACTION: R01324</html:p>
		</notes>
		<listOfReactants>
			<speciesReference species="M_cit_m" stoichiometry="1.000000"/>
		</listOfReactants>
		<listOfProducts>
			<speciesReference species="M_icit_m" stoichiometry="1.000000"/>
		</listOfProducts>
<kineticLaw>
<math xmlns="http://www.w3.org/1998/Math/MathML">
<ci>FLUX_VALUE</ci> 
</math>
<listOfParameters>
<parameter id="LOWER_BOUND" value=" -1000 " units="mmol_per_gDW_per_hr"/>
<parameter id="UPPER_BOUND" value=" 1000 " units="mmol_per_gDW_per_hr"/>
<parameter id="OBJECTIVE_COEFFICIENT" value=" 0 "/>
<parameter id="FLUX_VALUE" value="0" units="mmol_per_gDW_per_hr"/>
</listOfParameters>
</kineticLaw>
	</reaction>
	<reaction id="R_ACOTAim" name="R_acteylornithine_transaminase__irreversible__mitochondrial" reversible="false">
		<notes>
			<html:p>GENE_ASSOCIATION: YALI0D22847g </html:p>
			<html:p>PROTEIN_ASSOCIATION: YALI0D22847p: Arg8-m</html:p>
			<html:p>SUBSYSTEM: S_Arginine_and_Proline_Metabolism</html:p>
			<html:p>PROTEIN_CLASS: 2.6.1.11</html:p>
			<html:p>PROTEIN_CLASS: R02283</html:p>
		</notes>
		<listOfReactants>
			<speciesReference species="M_acg5sa_m" stoichiometry="1.000000"/>
			<speciesReference species="M_glu_L_m" stoichiometry="1.000000"/>
		</listOfReactants>
		<listOfProducts>
			<speciesReference species="M_acorn_m" stoichiometry="1.000000"/>
			<speciesReference species="M_akg_m" stoichiometry="1.000000"/>
		</listOfProducts>
<kineticLaw>
<math xmlns="http://www.w3.org/1998/Math/MathML">
<ci>FLUX_VALUE</ci> 
</math>
<listOfParameters>
<parameter id="LOWER_BOUND" value=" 0 " units="mmol_per_gDW_per_hr"/>
<parameter id="UPPER_BOUND" value=" 1000 " units="mmol_per_gDW_per_hr"/>
<parameter id="OBJECTIVE_COEFFICIENT" value=" 0 "/>
<parameter id="FLUX_VALUE" value="0" units="mmol_per_gDW_per_hr"/>
</listOfParameters>
</kineticLaw>
	</reaction>
	<reaction id="R_ACP1e" name="R_acid_phosphatase__extracellular__secreted_" reversible="false">
		<notes>
			<html:p>GENE_ASSOCIATION: (YALI0A12573g and YALI0E27093g and YALI0E32681g and YALI0E35222g and YALI0F23067g and YALI0F25773g ) </html:p>
			<html:p>PROTEIN_ASSOCIATION: YALI0A12573g and YALI0E27093g and YALI0E32681g and YALI0E35222g and YALI0F23067g and YALI0F25773g: Pho11-e</html:p>
			<html:p>SUBSYSTEM: S_Riboflavin_Metabolism</html:p>
			<html:p>PROTEIN_CLASS: 3.1.3.2</html:p>
			<html:p>REACTION: R00548</html:p>
		</notes>
		<listOfReactants>
			<speciesReference species="M_fmn_e" stoichiometry="1.000000"/>
			<speciesReference species="M_h2o_e" stoichiometry="1.000000"/>
		</listOfReactants>
		<listOfProducts>
			<speciesReference species="M_pi_e" stoichiometry="1.000000"/>
			<speciesReference species="M_ribflv_e" stoichiometry="1.000000"/>
		</listOfProducts>
<kineticLaw>
<math xmlns="http://www.w3.org/1998/Math/MathML">
<ci>FLUX_VALUE</ci> 
</math>
<listOfParameters>
<parameter id="LOWER_BOUND" value=" 0 " units="mmol_per_gDW_per_hr"/>
<parameter id="UPPER_BOUND" value=" 1000 " units="mmol_per_gDW_per_hr"/>
<parameter id="OBJECTIVE_COEFFICIENT" value=" 0 "/>
<parameter id="FLUX_VALUE" value="0" units="mmol_per_gDW_per_hr"/>
</listOfParameters>
</kineticLaw>
	</reaction>
	<reaction id="R_ACRNtm" name="R_O_acetylcarnintine_transport_into_mitochondria_via_diffusion" reversible="false">
		<notes>
			<html:p>GENE_ASSOCIATION: </html:p>
			<html:p>PROTEIN_ASSOCIATION: </html:p>
			<html:p>SUBSYSTEM: S_Transport__Mitochondrial</html:p>
			<html:p>PROTEIN_CLASS: </html:p>
		</notes>
		<listOfReactants>
			<speciesReference species="M_acrn_c" stoichiometry="1.000000"/>
		</listOfReactants>
		<listOfProducts>
			<speciesReference species="M_acrn_m" stoichiometry="1.000000"/>
		</listOfProducts>
<kineticLaw>
<math xmlns="http://www.w3.org/1998/Math/MathML">
<ci>FLUX_VALUE</ci> 
</math>
<listOfParameters>
<parameter id="LOWER_BOUND" value=" 0 " units="mmol_per_gDW_per_hr"/>
<parameter id="UPPER_BOUND" value=" 1000 " units="mmol_per_gDW_per_hr"/>
<parameter id="OBJECTIVE_COEFFICIENT" value=" 0 "/>
<parameter id="FLUX_VALUE" value="0" units="mmol_per_gDW_per_hr"/>
</listOfParameters>
</kineticLaw>
	</reaction>
	<reaction id="R_ACRNtp" name="R_acetylcarnitine_transport_out_of_peroxisome" reversible="false">
		<notes>
			<html:p>GENE_ASSOCIATION: </html:p>
			<html:p>PROTEIN_ASSOCIATION: </html:p>
			<html:p>SUBSYSTEM: S_Transport__Peroxisomal</html:p>
			<html:p>PROTEIN_CLASS: </html:p>
		</notes>
		<listOfReactants>
			<speciesReference species="M_acrn_x" stoichiometry="1.000000"/>
		</listOfReactants>
		<listOfProducts>
			<speciesReference species="M_acrn_c" stoichiometry="1.000000"/>
		</listOfProducts>
<kineticLaw>
<math xmlns="http://www.w3.org/1998/Math/MathML">
<ci>FLUX_VALUE</ci> 
</math>
<listOfParameters>
<parameter id="LOWER_BOUND" value=" 0 " units="mmol_per_gDW_per_hr"/>
<parameter id="UPPER_BOUND" value=" 1000 " units="mmol_per_gDW_per_hr"/>
<parameter id="OBJECTIVE_COEFFICIENT" value=" 0 "/>
<parameter id="FLUX_VALUE" value="0" units="mmol_per_gDW_per_hr"/>
</listOfParameters>
</kineticLaw>
	</reaction>
	<reaction id="R_ACS" name="R_acetyl_CoA_synthetase" reversible="false">
		<notes>
			<html:p>GENE_ASSOCIATION: YALI0F05962g </html:p>
			<html:p>PROTEIN_ASSOCIATION: YALI0F05962p: Acs2</html:p>
			<html:p>SUBSYSTEM: S_Pyruvate_Metabolism</html:p>
			<html:p>PROTEIN_CLASS: 6.2.1.1</html:p>
			<html:p>REACTION: R00235 </html:p>
		</notes>
		<listOfReactants>
			<speciesReference species="M_ac_c" stoichiometry="1.000000"/>
			<speciesReference species="M_atp_c" stoichiometry="1.000000"/>
			<speciesReference species="M_coa_c" stoichiometry="1.000000"/>
		</listOfReactants>
		<listOfProducts>
			<speciesReference species="M_accoa_c" stoichiometry="1.000000"/>
			<speciesReference species="M_amp_c" stoichiometry="1.000000"/>
			<speciesReference species="M_ppi_c" stoichiometry="1.000000"/>
		</listOfProducts>
<kineticLaw>
<math xmlns="http://www.w3.org/1998/Math/MathML">
<ci>FLUX_VALUE</ci> 
</math>
<listOfParameters>
<parameter id="LOWER_BOUND" value=" 0 " units="mmol_per_gDW_per_hr"/>
<parameter id="UPPER_BOUND" value=" 1000 " units="mmol_per_gDW_per_hr"/>
<parameter id="OBJECTIVE_COEFFICIENT" value=" 0 "/>
<parameter id="FLUX_VALUE" value="0" units="mmol_per_gDW_per_hr"/>
</listOfParameters>
</kineticLaw>
	</reaction>
	<reaction id="R_ACSm" name="R_acetyl_CoA_synthetase" reversible="false">
		<notes>
			<html:p>GENE_ASSOCIATION: YALI0F05962p</html:p>
			<html:p>PROTEIN_ASSOCIATION: YALI0F05962p: Acs1-m</html:p>
			<html:p>SUBSYSTEM: S_Pyruvate_Metabolism</html:p>
			<html:p>PROTEIN_CLASS: 6.2.1.1</html:p>
			<html:p>REACTION: R00235 </html:p>
		</notes>
		<listOfReactants>
			<speciesReference species="M_ac_m" stoichiometry="1.000000"/>
			<speciesReference species="M_atp_m" stoichiometry="1.000000"/>
			<speciesReference species="M_coa_m" stoichiometry="1.000000"/>
		</listOfReactants>
		<listOfProducts>
			<speciesReference species="M_accoa_m" stoichiometry="1.000000"/>
			<speciesReference species="M_amp_m" stoichiometry="1.000000"/>
			<speciesReference species="M_ppi_m" stoichiometry="1.000000"/>
		</listOfProducts>
<kineticLaw>
<math xmlns="http://www.w3.org/1998/Math/MathML">
<ci>FLUX_VALUE</ci> 
</math>
<listOfParameters>
<parameter id="LOWER_BOUND" value=" 0 " units="mmol_per_gDW_per_hr"/>
<parameter id="UPPER_BOUND" value=" 1000 " units="mmol_per_gDW_per_hr"/>
<parameter id="OBJECTIVE_COEFFICIENT" value=" 0 "/>
<parameter id="FLUX_VALUE" value="0" units="mmol_per_gDW_per_hr"/>
</listOfParameters>
</kineticLaw>
	</reaction>
	<reaction id="R_ACSp" name="R_acetyl_CoA_synthetase" reversible="false">
		<notes>
			<html:p>GENE_ASSOCIATION: YALI0F05962p</html:p>
			<html:p>PROTEIN_ASSOCIATION: YALI0F05962p: Acs1-m</html:p>
			<html:p>SUBSYSTEM: S_Pyruvate_Metabolism</html:p>
			<html:p>PROTEIN_CLASS: 6.2.1.1</html:p>
			<html:p>REACTION: R00235 </html:p>
		</notes>
		<listOfReactants>
			<speciesReference species="M_ac_x" stoichiometry="1.000000"/>
			<speciesReference species="M_atp_x" stoichiometry="1.000000"/>
			<speciesReference species="M_coa_x" stoichiometry="1.000000"/>
		</listOfReactants>
		<listOfProducts>
			<speciesReference species="M_accoa_x" stoichiometry="1.000000"/>
			<speciesReference species="M_amp_x" stoichiometry="1.000000"/>
			<speciesReference species="M_ppi_x" stoichiometry="1.000000"/>
		</listOfProducts>
<kineticLaw>
<math xmlns="http://www.w3.org/1998/Math/MathML">
<ci>FLUX_VALUE</ci> 
</math>
<listOfParameters>
<parameter id="LOWER_BOUND" value=" 0 " units="mmol_per_gDW_per_hr"/>
<parameter id="UPPER_BOUND" value=" 1000 " units="mmol_per_gDW_per_hr"/>
<parameter id="OBJECTIVE_COEFFICIENT" value=" 0 "/>
<parameter id="FLUX_VALUE" value="0" units="mmol_per_gDW_per_hr"/>
</listOfParameters>
</kineticLaw>
	</reaction>
	<reaction id="R_ACt2r" name="R_acetate_reversible_transport_via_proton_symport" reversible="true">
		<notes>
			<html:p>GENE_ASSOCIATION: YALI0E04312g </html:p>
			<html:p>PROTEIN_ASSOCIATION: YALI0E04312p: Bph1</html:p>
			<html:p>SUBSYSTEM: S_Transport__Extracellular</html:p>
			<html:p>PROTEIN_CLASS: </html:p>
		</notes>
		<listOfReactants>
			<speciesReference species="M_ac_e" stoichiometry="1.000000"/>
			<speciesReference species="M_h_e" stoichiometry="1.000000"/>
		</listOfReactants>
		<listOfProducts>
			<speciesReference species="M_ac_c" stoichiometry="1.000000"/>
			<speciesReference species="M_h_c" stoichiometry="1.000000"/>
		</listOfProducts>
<kineticLaw>
<math xmlns="http://www.w3.org/1998/Math/MathML">
<ci>FLUX_VALUE</ci> 
</math>
<listOfParameters>
<parameter id="LOWER_BOUND" value=" -1000 " units="mmol_per_gDW_per_hr"/>
<parameter id="UPPER_BOUND" value=" 1000 " units="mmol_per_gDW_per_hr"/>
<parameter id="OBJECTIVE_COEFFICIENT" value=" 0 "/>
<parameter id="FLUX_VALUE" value="0" units="mmol_per_gDW_per_hr"/>
</listOfParameters>
</kineticLaw>
	</reaction>
	<reaction id="R_ACtm" name="R_acetate_transport__mitochondrial" reversible="true">
		<notes>
			<html:p>GENE_ASSOCIATION: </html:p>
			<html:p>PROTEIN_ASSOCIATION: </html:p>
			<html:p>SUBSYSTEM: S_Transport__Mitochondrial</html:p>
			<html:p>PROTEIN_CLASS: </html:p>
		</notes>
		<listOfReactants>
			<speciesReference species="M_ac_c" stoichiometry="1.000000"/>
		</listOfReactants>
		<listOfProducts>
			<speciesReference species="M_ac_m" stoichiometry="1.000000"/>
		</listOfProducts>
<kineticLaw>
<math xmlns="http://www.w3.org/1998/Math/MathML">
<ci>FLUX_VALUE</ci> 
</math>
<listOfParameters>
<parameter id="LOWER_BOUND" value=" -1000 " units="mmol_per_gDW_per_hr"/>
<parameter id="UPPER_BOUND" value=" 1000 " units="mmol_per_gDW_per_hr"/>
<parameter id="OBJECTIVE_COEFFICIENT" value=" 0 "/>
<parameter id="FLUX_VALUE" value="0" units="mmol_per_gDW_per_hr"/>
</listOfParameters>
</kineticLaw>
	</reaction>
	<reaction id="R_ACtp" name="R_acetate_transport__peroxisomal" reversible="true">
		<notes>
			<html:p>GENE_ASSOCIATION: </html:p>
			<html:p>PROTEIN_ASSOCIATION: </html:p>
			<html:p>SUBSYSTEM: S_Transport__Peroxisomal</html:p>
			<html:p>PROTEIN_CLASS: </html:p>
		</notes>
		<listOfReactants>
			<speciesReference species="M_ac_c" stoichiometry="1.000000"/>
		</listOfReactants>
		<listOfProducts>
			<speciesReference species="M_ac_x" stoichiometry="1.000000"/>
		</listOfProducts>
<kineticLaw>
<math xmlns="http://www.w3.org/1998/Math/MathML">
<ci>FLUX_VALUE</ci> 
</math>
<listOfParameters>
<parameter id="LOWER_BOUND" value=" -1000 " units="mmol_per_gDW_per_hr"/>
<parameter id="UPPER_BOUND" value=" 1000 " units="mmol_per_gDW_per_hr"/>
<parameter id="OBJECTIVE_COEFFICIENT" value=" 0 "/>
<parameter id="FLUX_VALUE" value="0" units="mmol_per_gDW_per_hr"/>
</listOfParameters>
</kineticLaw>
	</reaction>
	<reaction id="R_ADCL" name="R_4_aminobenzoate_synthase" reversible="false">
		<notes>
			<html:p>GENE_ASSOCIATION: </html:p>
			<html:p>PROTEIN_ASSOCIATION: </html:p>
			<html:p>SUBSYSTEM: S_Folate_Metabolism</html:p>
			<html:p>PROTEIN_CLASS: </html:p>
		</notes>
		<listOfReactants>
			<speciesReference species="M_4adcho_c" stoichiometry="1.000000"/>
		</listOfReactants>
		<listOfProducts>
			<speciesReference species="M_4abz_c" stoichiometry="1.000000"/>
			<speciesReference species="M_h_c" stoichiometry="1.000000"/>
			<speciesReference species="M_pyr_c" stoichiometry="1.000000"/>
		</listOfProducts>
<kineticLaw>
<math xmlns="http://www.w3.org/1998/Math/MathML">
<ci>FLUX_VALUE</ci> 
</math>
<listOfParameters>
<parameter id="LOWER_BOUND" value=" 0 " units="mmol_per_gDW_per_hr"/>
<parameter id="UPPER_BOUND" value=" 1000 " units="mmol_per_gDW_per_hr"/>
<parameter id="OBJECTIVE_COEFFICIENT" value=" 0 "/>
<parameter id="FLUX_VALUE" value="0" units="mmol_per_gDW_per_hr"/>
</listOfParameters>
</kineticLaw>
	</reaction>
	<reaction id="R_ADCS" name="R_4_amino_4_deoxychorismate_synthase" reversible="false">
		<notes>
			<html:p>GENE_ASSOCIATION: YALI0A05379g </html:p>
			<html:p>PROTEIN_ASSOCIATION: YALI0A05379g: Abz1</html:p>
			<html:p>SUBSYSTEM: S_Folate_Metabolism</html:p>
			<html:p>PROTEIN_CLASS: 2.6.1.85 </html:p>
			<html:p>REACTION: R01716 </html:p>
		</notes>
		<listOfReactants>
			<speciesReference species="M_chor_c" stoichiometry="1.000000"/>
			<speciesReference species="M_gln_L_c" stoichiometry="1.000000"/>
		</listOfReactants>
		<listOfProducts>
			<speciesReference species="M_4adcho_c" stoichiometry="1.000000"/>
			<speciesReference species="M_glu_L_c" stoichiometry="1.000000"/>
		</listOfProducts>
<kineticLaw>
<math xmlns="http://www.w3.org/1998/Math/MathML">
<ci>FLUX_VALUE</ci> 
</math>
<listOfParameters>
<parameter id="LOWER_BOUND" value=" 0 " units="mmol_per_gDW_per_hr"/>
<parameter id="UPPER_BOUND" value=" 1000 " units="mmol_per_gDW_per_hr"/>
<parameter id="OBJECTIVE_COEFFICIENT" value=" 0 "/>
<parameter id="FLUX_VALUE" value="0" units="mmol_per_gDW_per_hr"/>
</listOfParameters>
</kineticLaw>
	</reaction>
	<reaction id="R_ADEt2" name="R_adenine_transport_in_via_proton_symport" reversible="false">
		<notes>
			<html:p>GENE_ASSOCIATION: (YALI0F30569g) or (YALI0D07392g )</html:p>
			<html:p>PROTEIN_ASSOCIATION: (YALI0F30569p: Fcy22 ) or (YALI0D07392p: Fcy23 )</html:p>
			<html:p>SUBSYSTEM: S_Transport__Extracellular</html:p>
			<html:p>PROTEIN_CLASS: </html:p>
		</notes>
		<listOfReactants>
			<speciesReference species="M_ade_e" stoichiometry="1.000000"/>
			<speciesReference species="M_h_e" stoichiometry="1.000000"/>
		</listOfReactants>
		<listOfProducts>
			<speciesReference species="M_ade_c" stoichiometry="1.000000"/>
			<speciesReference species="M_h_c" stoichiometry="1.000000"/>
		</listOfProducts>
<kineticLaw>
<math xmlns="http://www.w3.org/1998/Math/MathML">
<ci>FLUX_VALUE</ci> 
</math>
<listOfParameters>
<parameter id="LOWER_BOUND" value=" 0 " units="mmol_per_gDW_per_hr"/>
<parameter id="UPPER_BOUND" value=" 1000 " units="mmol_per_gDW_per_hr"/>
<parameter id="OBJECTIVE_COEFFICIENT" value=" 0 "/>
<parameter id="FLUX_VALUE" value="0" units="mmol_per_gDW_per_hr"/>
</listOfParameters>
</kineticLaw>
	</reaction>
	<reaction id="R_ADEtm" name="R_adenine_reversible_transport__mitochondria" reversible="true">
		<notes>
			<html:p>GENE_ASSOCIATION: </html:p>
			<html:p>PROTEIN_ASSOCIATION: </html:p>
			<html:p>SUBSYSTEM: S_Transport__Mitochondrial</html:p>
			<html:p>PROTEIN_CLASS: </html:p>
		</notes>
		<listOfReactants>
			<speciesReference species="M_ade_c" stoichiometry="1.000000"/>
		</listOfReactants>
		<listOfProducts>
			<speciesReference species="M_ade_m" stoichiometry="1.000000"/>
		</listOfProducts>
<kineticLaw>
<math xmlns="http://www.w3.org/1998/Math/MathML">
<ci>FLUX_VALUE</ci> 
</math>
<listOfParameters>
<parameter id="LOWER_BOUND" value=" -1000 " units="mmol_per_gDW_per_hr"/>
<parameter id="UPPER_BOUND" value=" 1000 " units="mmol_per_gDW_per_hr"/>
<parameter id="OBJECTIVE_COEFFICIENT" value=" 0 "/>
<parameter id="FLUX_VALUE" value="0" units="mmol_per_gDW_per_hr"/>
</listOfParameters>
</kineticLaw>
	</reaction>
	<reaction id="R_ADHAPR_SC" name="R_acyldihydroxyacetonephosphate_reductase__yeast_specific" reversible="false">
		<notes>
			<html:p>GENE_ASSOCIATION: YALI0C00209g </html:p>
			<html:p>PROTEIN_ASSOCIATION: YALI0C00209p</html:p>
			<html:p>SUBSYSTEM: S_Phospholipid_Biosynthesis</html:p>
			<html:p>PROTEIN_CLASS: </html:p>
		</notes>
		<listOfReactants>
			<speciesReference species="M_1agly3p_SC_c" stoichiometry="0.010000"/>
			<speciesReference species="M_h_c" stoichiometry="1.000000"/>
			<speciesReference species="M_nadph_c" stoichiometry="1.000000"/>
		</listOfReactants>
		<listOfProducts>
			<speciesReference species="M_1ag3p_SC_c" stoichiometry="0.010000"/>
			<speciesReference species="M_nadp_c" stoichiometry="1.000000"/>
		</listOfProducts>
<kineticLaw>
<math xmlns="http://www.w3.org/1998/Math/MathML">
<ci>FLUX_VALUE</ci> 
</math>
<listOfParameters>
<parameter id="LOWER_BOUND" value=" 0 " units="mmol_per_gDW_per_hr"/>
<parameter id="UPPER_BOUND" value=" 1000 " units="mmol_per_gDW_per_hr"/>
<parameter id="OBJECTIVE_COEFFICIENT" value=" 0 "/>
<parameter id="FLUX_VALUE" value="0" units="mmol_per_gDW_per_hr"/>
</listOfParameters>
</kineticLaw>
	</reaction>
	<reaction id="R_ADK1" name="R_adenylate_kinase" reversible="true">
		<notes>
			<html:p>GENE_ASSOCIATION: YALI0B00704g </html:p>
			<html:p>PROTEIN_ASSOCIATION: YALI0B00704p: Adk1</html:p>
			<html:p>SUBSYSTEM: S_Nucleotide_Salvage_Pathway</html:p>
			<html:p>PROTEIN_CLASS: 2.7.4.3</html:p>
			<html:p>REACTION: R00127 </html:p>
		</notes>
		<listOfReactants>
			<speciesReference species="M_amp_c" stoichiometry="1.000000"/>
			<speciesReference species="M_atp_c" stoichiometry="1.000000"/>
		</listOfReactants>
		<listOfProducts>
			<speciesReference species="M_adp_c" stoichiometry="2.000000"/>
		</listOfProducts>
<kineticLaw>
<math xmlns="http://www.w3.org/1998/Math/MathML">
<ci>FLUX_VALUE</ci> 
</math>
<listOfParameters>
<parameter id="LOWER_BOUND" value=" -1000 " units="mmol_per_gDW_per_hr"/>
<parameter id="UPPER_BOUND" value=" 1000 " units="mmol_per_gDW_per_hr"/>
<parameter id="OBJECTIVE_COEFFICIENT" value=" 0 "/>
<parameter id="FLUX_VALUE" value="0" units="mmol_per_gDW_per_hr"/>
</listOfParameters>
</kineticLaw>
	</reaction>
	<reaction id="R_ADK1m" name="R_adenylate_kinase__mitochondrial" reversible="true">
		<notes>
			<html:p>GENE_ASSOCIATION: YALI0F26521g</html:p>
			<html:p>PROTEIN_ASSOCIATION: YALI0F26521p: Adk2-m</html:p>
			<html:p>SUBSYSTEM: S_Nucleotide_Salvage_Pathway</html:p>
			<html:p>PROTEIN_CLASS: 2.7.4.3</html:p>
			<html:p>REACTION: R00127 </html:p>
		</notes>
		<listOfReactants>
			<speciesReference species="M_amp_m" stoichiometry="1.000000"/>
			<speciesReference species="M_atp_m" stoichiometry="1.000000"/>
		</listOfReactants>
		<listOfProducts>
			<speciesReference species="M_adp_m" stoichiometry="2.000000"/>
		</listOfProducts>
<kineticLaw>
<math xmlns="http://www.w3.org/1998/Math/MathML">
<ci>FLUX_VALUE</ci> 
</math>
<listOfParameters>
<parameter id="LOWER_BOUND" value=" -1000 " units="mmol_per_gDW_per_hr"/>
<parameter id="UPPER_BOUND" value=" 1000 " units="mmol_per_gDW_per_hr"/>
<parameter id="OBJECTIVE_COEFFICIENT" value=" 0 "/>
<parameter id="FLUX_VALUE" value="0" units="mmol_per_gDW_per_hr"/>
</listOfParameters>
</kineticLaw>
	</reaction>
	<reaction id="R_ADK3" name="R_adentylate_kinase__GTP_" reversible="true">
		<notes>
			<html:p>GENE_ASSOCIATION: YALI0B00704g</html:p>
			<html:p>PROTEIN_ASSOCIATION: YALI0B00704p: Adk1</html:p>
			<html:p>SUBSYSTEM: S_Nucleotide_Salvage_Pathway</html:p>
			<html:p>PROTEIN_CLASS: 2.7.4.3 </html:p>
			<html:p>REACTION: R00127 </html:p>
		</notes>
		<listOfReactants>
			<speciesReference species="M_amp_c" stoichiometry="1.000000"/>
			<speciesReference species="M_gtp_c" stoichiometry="1.000000"/>
		</listOfReactants>
		<listOfProducts>
			<speciesReference species="M_adp_c" stoichiometry="1.000000"/>
			<speciesReference species="M_gdp_c" stoichiometry="1.000000"/>
		</listOfProducts>
<kineticLaw>
<math xmlns="http://www.w3.org/1998/Math/MathML">
<ci>FLUX_VALUE</ci> 
</math>
<listOfParameters>
<parameter id="LOWER_BOUND" value=" -1000 " units="mmol_per_gDW_per_hr"/>
<parameter id="UPPER_BOUND" value=" 1000 " units="mmol_per_gDW_per_hr"/>
<parameter id="OBJECTIVE_COEFFICIENT" value=" 0 "/>
<parameter id="FLUX_VALUE" value="0" units="mmol_per_gDW_per_hr"/>
</listOfParameters>
</kineticLaw>
	</reaction>
	<reaction id="R_ADK3m" name="R_adentylate_kinase__GTP_" reversible="true">
		<notes>
			<html:p>GENE_ASSOCIATION: YALI0B00704g</html:p>
			<html:p>PROTEIN_ASSOCIATION: YALI0B00704p:Adk2-m</html:p>
			<html:p>SUBSYSTEM: S_Nucleotide_Salvage_Pathway</html:p>
			<html:p>PROTEIN_CLASS: 2.7.4.3</html:p>
		</notes>
		<listOfReactants>
			<speciesReference species="M_amp_m" stoichiometry="1.000000"/>
			<speciesReference species="M_gtp_m" stoichiometry="1.000000"/>
		</listOfReactants>
		<listOfProducts>
			<speciesReference species="M_adp_m" stoichiometry="1.000000"/>
			<speciesReference species="M_gdp_m" stoichiometry="1.000000"/>
		</listOfProducts>
<kineticLaw>
<math xmlns="http://www.w3.org/1998/Math/MathML">
<ci>FLUX_VALUE</ci> 
</math>
<listOfParameters>
<parameter id="LOWER_BOUND" value=" -1000 " units="mmol_per_gDW_per_hr"/>
<parameter id="UPPER_BOUND" value=" 1000 " units="mmol_per_gDW_per_hr"/>
<parameter id="OBJECTIVE_COEFFICIENT" value=" 0 "/>
<parameter id="FLUX_VALUE" value="0" units="mmol_per_gDW_per_hr"/>
</listOfParameters>
</kineticLaw>
	</reaction>
	<reaction id="R_ADK4" name="R_adentylate_kinase__ITP_" reversible="true">
		<notes>
			<html:p>GENE_ASSOCIATION: YALI0B00704g</html:p>
			<html:p>PROTEIN_ASSOCIATION: YALI0B00704p: Adk1</html:p>
			<html:p>SUBSYSTEM: S_Nucleotide_Salvage_Pathway</html:p>
			<html:p>PROTEIN_CLASS: 2.7.4.3</html:p>
		</notes>
		<listOfReactants>
			<speciesReference species="M_amp_c" stoichiometry="1.000000"/>
			<speciesReference species="M_itp_c" stoichiometry="1.000000"/>
		</listOfReactants>
		<listOfProducts>
			<speciesReference species="M_adp_c" stoichiometry="1.000000"/>
			<speciesReference species="M_idp_c" stoichiometry="1.000000"/>
		</listOfProducts>
<kineticLaw>
<math xmlns="http://www.w3.org/1998/Math/MathML">
<ci>FLUX_VALUE</ci> 
</math>
<listOfParameters>
<parameter id="LOWER_BOUND" value=" -1000 " units="mmol_per_gDW_per_hr"/>
<parameter id="UPPER_BOUND" value=" 1000 " units="mmol_per_gDW_per_hr"/>
<parameter id="OBJECTIVE_COEFFICIENT" value=" 0 "/>
<parameter id="FLUX_VALUE" value="0" units="mmol_per_gDW_per_hr"/>
</listOfParameters>
</kineticLaw>
	</reaction>
	<reaction id="R_ADK4m" name="R_adentylate_kinase__ITP___mitochondrial" reversible="true">
		<notes>
			<html:p>GENE_ASSOCIATION: YALI0F26521g</html:p>
			<html:p>PROTEIN_ASSOCIATION: YALI0F26521p: Adk2-m</html:p>
			<html:p>SUBSYSTEM: S_Nucleotide_Salvage_Pathway</html:p>
			<html:p>PROTEIN_CLASS: 2.7.4.3</html:p>
			<html:p>REACTION: R01547 </html:p>
		</notes>
		<listOfReactants>
			<speciesReference species="M_amp_m" stoichiometry="1.000000"/>
			<speciesReference species="M_itp_m" stoichiometry="1.000000"/>
		</listOfReactants>
		<listOfProducts>
			<speciesReference species="M_adp_m" stoichiometry="1.000000"/>
			<speciesReference species="M_idp_m" stoichiometry="1.000000"/>
		</listOfProducts>
<kineticLaw>
<math xmlns="http://www.w3.org/1998/Math/MathML">
<ci>FLUX_VALUE</ci> 
</math>
<listOfParameters>
<parameter id="LOWER_BOUND" value=" -1000 " units="mmol_per_gDW_per_hr"/>
<parameter id="UPPER_BOUND" value=" 1000 " units="mmol_per_gDW_per_hr"/>
<parameter id="OBJECTIVE_COEFFICIENT" value=" 0 "/>
<parameter id="FLUX_VALUE" value="0" units="mmol_per_gDW_per_hr"/>
</listOfParameters>
</kineticLaw>
	</reaction>
	<reaction id="R_ADMDC" name="R_adenosylmethionine_decarboxylase" reversible="false">
		<notes>
			<html:p>GENE_ASSOCIATION: YALI0D07535g </html:p>
			<html:p>PROTEIN_ASSOCIATION: YALI0D07535p: Spe2</html:p>
			<html:p>SUBSYSTEM: S_Arginine_and_Proline_Metabolism</html:p>
			<html:p>PROTEIN_CLASS: 4.1.1.50</html:p>
			<html:p>REACTION: </html:p>
		</notes>
		<listOfReactants>
			<speciesReference species="M_amet_c" stoichiometry="1.000000"/>
			<speciesReference species="M_h_c" stoichiometry="1.000000"/>
		</listOfReactants>
		<listOfProducts>
			<speciesReference species="M_ametam_c" stoichiometry="1.000000"/>
			<speciesReference species="M_co2_c" stoichiometry="1.000000"/>
		</listOfProducts>
<kineticLaw>
<math xmlns="http://www.w3.org/1998/Math/MathML">
<ci>FLUX_VALUE</ci> 
</math>
<listOfParameters>
<parameter id="LOWER_BOUND" value=" 0 " units="mmol_per_gDW_per_hr"/>
<parameter id="UPPER_BOUND" value=" 1000 " units="mmol_per_gDW_per_hr"/>
<parameter id="OBJECTIVE_COEFFICIENT" value=" 0 "/>
<parameter id="FLUX_VALUE" value="0" units="mmol_per_gDW_per_hr"/>
</listOfParameters>
</kineticLaw>
	</reaction>
	<reaction id="R_ADNCYC" name="R_adenylate_cyclase" reversible="false">
		<notes>
			<html:p>GENE_ASSOCIATION: YALI0B18759g </html:p>
			<html:p>PROTEIN_ASSOCIATION: YALI0B18759p: Cyr1</html:p>
			<html:p>SUBSYSTEM: S_Purine_and_Pyrimidine_Biosynthesis</html:p>
			<html:p>PROTEIN_CLASS: 4.6.1.1</html:p>
			<html:p>REACTION: R00089</html:p>
		</notes>
		<listOfReactants>
			<speciesReference species="M_atp_c" stoichiometry="1.000000"/>
		</listOfReactants>
		<listOfProducts>
			<speciesReference species="M_camp_c" stoichiometry="1.000000"/>
			<speciesReference species="M_ppi_c" stoichiometry="1.000000"/>
		</listOfProducts>
<kineticLaw>
<math xmlns="http://www.w3.org/1998/Math/MathML">
<ci>FLUX_VALUE</ci> 
</math>
<listOfParameters>
<parameter id="LOWER_BOUND" value=" 0 " units="mmol_per_gDW_per_hr"/>
<parameter id="UPPER_BOUND" value=" 1000 " units="mmol_per_gDW_per_hr"/>
<parameter id="OBJECTIVE_COEFFICIENT" value=" 0 "/>
<parameter id="FLUX_VALUE" value="0" units="mmol_per_gDW_per_hr"/>
</listOfParameters>
</kineticLaw>
	</reaction>
	<reaction id="R_ADNK1" name="R_adenosine_kinase" reversible="false">
		<notes>
			<html:p>GENE_ASSOCIATION: YALI0F23463g</html:p>
			<html:p>PROTEIN_ASSOCIATION: YALI0F23463P: Ado1</html:p>
			<html:p>SUBSYSTEM: S_Nucleotide_Salvage_Pathway</html:p>
			<html:p>PROTEIN_CLASS: 2.7.1.20</html:p>
			<html:p>REACTION: R00185</html:p>
		</notes>
		<listOfReactants>
			<speciesReference species="M_adn_c" stoichiometry="1.000000"/>
			<speciesReference species="M_atp_c" stoichiometry="1.000000"/>
		</listOfReactants>
		<listOfProducts>
			<speciesReference species="M_adp_c" stoichiometry="1.000000"/>
			<speciesReference species="M_amp_c" stoichiometry="1.000000"/>
			<speciesReference species="M_h_c" stoichiometry="1.000000"/>
		</listOfProducts>
<kineticLaw>
<math xmlns="http://www.w3.org/1998/Math/MathML">
<ci>FLUX_VALUE</ci> 
</math>
<listOfParameters>
<parameter id="LOWER_BOUND" value=" 0 " units="mmol_per_gDW_per_hr"/>
<parameter id="UPPER_BOUND" value=" 1000 " units="mmol_per_gDW_per_hr"/>
<parameter id="OBJECTIVE_COEFFICIENT" value=" 0 "/>
<parameter id="FLUX_VALUE" value="0" units="mmol_per_gDW_per_hr"/>
</listOfParameters>
</kineticLaw>
	</reaction>
	<reaction id="R_ADNUC" name="R_adenosine_hydrolase" reversible="false">
		<notes>
			<html:p>GENE_ASSOCIATION: YALI0F03597g </html:p>
			<html:p>PROTEIN_ASSOCIATION: YALI0F03597p: Urh1</html:p>
			<html:p>SUBSYSTEM: S_Nucleotide_Salvage_Pathway</html:p>
			<html:p>PROTEIN_CLASS: 3.2.2.3 </html:p>
		</notes>
		<listOfReactants>
			<speciesReference species="M_adn_c" stoichiometry="1.000000"/>
			<speciesReference species="M_h2o_c" stoichiometry="1.000000"/>
		</listOfReactants>
		<listOfProducts>
			<speciesReference species="M_ade_c" stoichiometry="1.000000"/>
			<speciesReference species="M_rib_D_c" stoichiometry="1.000000"/>
		</listOfProducts>
<kineticLaw>
<math xmlns="http://www.w3.org/1998/Math/MathML">
<ci>FLUX_VALUE</ci> 
</math>
<listOfParameters>
<parameter id="LOWER_BOUND" value=" 0 " units="mmol_per_gDW_per_hr"/>
<parameter id="UPPER_BOUND" value=" 1000 " units="mmol_per_gDW_per_hr"/>
<parameter id="OBJECTIVE_COEFFICIENT" value=" 0 "/>
<parameter id="FLUX_VALUE" value="0" units="mmol_per_gDW_per_hr"/>
</listOfParameters>
</kineticLaw>
	</reaction>
	<reaction id="R_ADNt2" name="R_adenosine_transport_in_via_proton_symport" reversible="false">
		<notes>
			<html:p>GENE_ASSOCIATION: </html:p>
			<html:p>PROTEIN_ASSOCIATION: </html:p>
			<html:p>SUBSYSTEM: S_Transport__Extracellular</html:p>
			<html:p>PROTEIN_CLASS: </html:p>
		</notes>
		<listOfReactants>
			<speciesReference species="M_adn_e" stoichiometry="1.000000"/>
			<speciesReference species="M_h_e" stoichiometry="1.000000"/>
		</listOfReactants>
		<listOfProducts>
			<speciesReference species="M_adn_c" stoichiometry="1.000000"/>
			<speciesReference species="M_h_c" stoichiometry="1.000000"/>
		</listOfProducts>
<kineticLaw>
<math xmlns="http://www.w3.org/1998/Math/MathML">
<ci>FLUX_VALUE</ci> 
</math>
<listOfParameters>
<parameter id="LOWER_BOUND" value=" 0 " units="mmol_per_gDW_per_hr"/>
<parameter id="UPPER_BOUND" value=" 1000 " units="mmol_per_gDW_per_hr"/>
<parameter id="OBJECTIVE_COEFFICIENT" value=" 0 "/>
<parameter id="FLUX_VALUE" value="0" units="mmol_per_gDW_per_hr"/>
</listOfParameters>
</kineticLaw>
	</reaction>
	<reaction id="R_ADPT" name="R_adenine_phosphoribosyltransferase" reversible="false">
		<notes>
			<html:p>GENE_ASSOCIATION: YALI0D05797g</html:p>
			<html:p>PROTEIN_ASSOCIATION: YALI0D05797p</html:p>
			<html:p>SUBSYSTEM: S_Nucleotide_Salvage_Pathway</html:p>
			<html:p>PROTEIN_CLASS: 2.4.2.7</html:p>
			<html:p>REACTION: R00190 </html:p>
		</notes>
		<listOfReactants>
			<speciesReference species="M_ade_c" stoichiometry="1.000000"/>
			<speciesReference species="M_prpp_c" stoichiometry="1.000000"/>
		</listOfReactants>
		<listOfProducts>
			<speciesReference species="M_amp_c" stoichiometry="1.000000"/>
			<speciesReference species="M_ppi_c" stoichiometry="1.000000"/>
		</listOfProducts>
<kineticLaw>
<math xmlns="http://www.w3.org/1998/Math/MathML">
<ci>FLUX_VALUE</ci> 
</math>
<listOfParameters>
<parameter id="LOWER_BOUND" value=" 0 " units="mmol_per_gDW_per_hr"/>
<parameter id="UPPER_BOUND" value=" 1000 " units="mmol_per_gDW_per_hr"/>
<parameter id="OBJECTIVE_COEFFICIENT" value=" 0 "/>
<parameter id="FLUX_VALUE" value="0" units="mmol_per_gDW_per_hr"/>
</listOfParameters>
</kineticLaw>
	</reaction>
	<reaction id="R_ADSK" name="R_adenylyl_sulfate_kinase" reversible="false">
		<notes>
			<html:p>GENE_ASSOCIATION: YALI0E00418g </html:p>
			<html:p>PROTEIN_ASSOCIATION: YALI0E00418p: Met14</html:p>
			<html:p>SUBSYSTEM: S_Cysteine_Metabolism</html:p>
			<html:p>PROTEIN_CLASS: 2.7.1.25</html:p>
			<html:p>REACTION: R00509</html:p>
		</notes>
		<listOfReactants>
			<speciesReference species="M_aps_c" stoichiometry="1.000000"/>
			<speciesReference species="M_atp_c" stoichiometry="1.000000"/>
		</listOfReactants>
		<listOfProducts>
			<speciesReference species="M_adp_c" stoichiometry="1.000000"/>
			<speciesReference species="M_h_c" stoichiometry="1.000000"/>
			<speciesReference species="M_paps_c" stoichiometry="1.000000"/>
		</listOfProducts>
<kineticLaw>
<math xmlns="http://www.w3.org/1998/Math/MathML">
<ci>FLUX_VALUE</ci> 
</math>
<listOfParameters>
<parameter id="LOWER_BOUND" value=" 0 " units="mmol_per_gDW_per_hr"/>
<parameter id="UPPER_BOUND" value=" 1000 " units="mmol_per_gDW_per_hr"/>
<parameter id="OBJECTIVE_COEFFICIENT" value=" 0 "/>
<parameter id="FLUX_VALUE" value="0" units="mmol_per_gDW_per_hr"/>
</listOfParameters>
</kineticLaw>
	</reaction>
	<reaction id="R_ADSL1r" name="R_adenylsuccinate_lyase" reversible="true">
		<notes>
			<html:p>GENE_ASSOCIATION: YALI0B17402g</html:p>
			<html:p>PROTEIN_ASSOCIATION: YALI0B17402P: Ade13</html:p>
			<html:p>SUBSYSTEM: S_Purine_and_Pyrimidine_Biosynthesis</html:p>
			<html:p>PROTEIN_CLASS: 4.3.2.2</html:p>
			<html:p>REACTION: R01083 </html:p>
		</notes>
		<listOfReactants>
			<speciesReference species="M_dcamp_c" stoichiometry="1.000000"/>
		</listOfReactants>
		<listOfProducts>
			<speciesReference species="M_amp_c" stoichiometry="1.000000"/>
			<speciesReference species="M_fum_c" stoichiometry="1.000000"/>
		</listOfProducts>
<kineticLaw>
<math xmlns="http://www.w3.org/1998/Math/MathML">
<ci>FLUX_VALUE</ci> 
</math>
<listOfParameters>
<parameter id="LOWER_BOUND" value=" -1000 " units="mmol_per_gDW_per_hr"/>
<parameter id="UPPER_BOUND" value=" 1000 " units="mmol_per_gDW_per_hr"/>
<parameter id="OBJECTIVE_COEFFICIENT" value=" 0 "/>
<parameter id="FLUX_VALUE" value="0" units="mmol_per_gDW_per_hr"/>
</listOfParameters>
</kineticLaw>
	</reaction>
	<reaction id="R_ADSL2r" name="R_adenylosuccinate_lyase" reversible="true">
		<notes>
			<html:p>GENE_ASSOCIATION: YALI0B17402g</html:p>
			<html:p>PROTEIN_ASSOCIATION: YALI0B17402P: Ade13</html:p>
			<html:p>SUBSYSTEM: S_Purine_and_Pyrimidine_Biosynthesis</html:p>
			<html:p>PROTEIN_CLASS: 4.3.2.2</html:p>
			<html:p>REACTION: R04559 </html:p>
		</notes>
		<listOfReactants>
			<speciesReference species="M_25aics_c" stoichiometry="1.000000"/>
		</listOfReactants>
		<listOfProducts>
			<speciesReference species="M_aicar_c" stoichiometry="1.000000"/>
			<speciesReference species="M_fum_c" stoichiometry="1.000000"/>
		</listOfProducts>
<kineticLaw>
<math xmlns="http://www.w3.org/1998/Math/MathML">
<ci>FLUX_VALUE</ci> 
</math>
<listOfParameters>
<parameter id="LOWER_BOUND" value=" -1000 " units="mmol_per_gDW_per_hr"/>
<parameter id="UPPER_BOUND" value=" 1000 " units="mmol_per_gDW_per_hr"/>
<parameter id="OBJECTIVE_COEFFICIENT" value=" 0 "/>
<parameter id="FLUX_VALUE" value="0" units="mmol_per_gDW_per_hr"/>
</listOfParameters>
</kineticLaw>
	</reaction>
	<reaction id="R_ADSS" name="R_adenylosuccinate_synthase" reversible="false">
		<notes>
			<html:p>GENE_ASSOCIATION: YALI0E28963g</html:p>
			<html:p>PROTEIN_ASSOCIATION: YALI0E28963p: Ade12</html:p>
			<html:p>SUBSYSTEM: S_Purine_and_Pyrimidine_Biosynthesis</html:p>
			<html:p>PROTEIN_CLASS: 6.3.4.4</html:p>
			<html:p>REACTION: R01135 </html:p>
		</notes>
		<listOfReactants>
			<speciesReference species="M_asp_L_c" stoichiometry="1.000000"/>
			<speciesReference species="M_gtp_c" stoichiometry="1.000000"/>
			<speciesReference species="M_imp_c" stoichiometry="1.000000"/>
		</listOfReactants>
		<listOfProducts>
			<speciesReference species="M_dcamp_c" stoichiometry="1.000000"/>
			<speciesReference species="M_gdp_c" stoichiometry="1.000000"/>
			<speciesReference species="M_h_c" stoichiometry="2.000000"/>
			<speciesReference species="M_pi_c" stoichiometry="1.000000"/>
		</listOfProducts>
<kineticLaw>
<math xmlns="http://www.w3.org/1998/Math/MathML">
<ci>FLUX_VALUE</ci> 
</math>
<listOfParameters>
<parameter id="LOWER_BOUND" value=" 0 " units="mmol_per_gDW_per_hr"/>
<parameter id="UPPER_BOUND" value=" 1000 " units="mmol_per_gDW_per_hr"/>
<parameter id="OBJECTIVE_COEFFICIENT" value=" 0 "/>
<parameter id="FLUX_VALUE" value="0" units="mmol_per_gDW_per_hr"/>
</listOfParameters>
</kineticLaw>
	</reaction>
	<reaction id="R_AGAT_SC" name="R_1_Acyl_glycerol_3_phosphate_acyltransferase__yeast_specific" reversible="false">
		<notes>
			<html:p>GENE_ASSOCIATION: YALI0E18964g</html:p>
			<html:p>PROTEIN_ASSOCIATION: YALI0E18964p: Slc1</html:p>
			<html:p>SUBSYSTEM: S_Phospholipid_Biosynthesis</html:p>
			<html:p>PROTEIN_CLASS: 2.3.1.51</html:p>
			<html:p>REACTION: R02241</html:p>
		</notes>
		<listOfReactants>
			<speciesReference species="M_1ag3p_SC_c" stoichiometry="0.010000"/>
			<speciesReference species="M_dcacoa_c" stoichiometry="0.020000"/>
			<speciesReference species="M_ddcacoa_c" stoichiometry="0.060000"/>
			<speciesReference species="M_hdcoa_c" stoichiometry="0.170000"/>
			<speciesReference species="M_ocdycacoa_c" stoichiometry="0.090000"/>
			<speciesReference species="M_odecoa_c" stoichiometry="0.240000"/>
			<speciesReference species="M_pmtcoa_c" stoichiometry="0.270000"/>
			<speciesReference species="M_stcoa_c" stoichiometry="0.050000"/>
			<speciesReference species="M_tdcoa_c" stoichiometry="0.100000"/>
		</listOfReactants>
		<listOfProducts>
			<speciesReference species="M_coa_c" stoichiometry="1.000000"/>
			<speciesReference species="M_pa_SC_c" stoichiometry="0.010000"/>
		</listOfProducts>
<kineticLaw>
<math xmlns="http://www.w3.org/1998/Math/MathML">
<ci>FLUX_VALUE</ci> 
</math>
<listOfParameters>
<parameter id="LOWER_BOUND" value=" 0 " units="mmol_per_gDW_per_hr"/>
<parameter id="UPPER_BOUND" value=" 1000 " units="mmol_per_gDW_per_hr"/>
<parameter id="OBJECTIVE_COEFFICIENT" value=" 0 "/>
<parameter id="FLUX_VALUE" value="0" units="mmol_per_gDW_per_hr"/>
</listOfParameters>
</kineticLaw>
	</reaction>
	<reaction id="R_AGPRim" name="R_N_acetyl_g_glutamyl_phosphate_reductase__irreversible__mitochondrial" reversible="false">
		<notes>
			<html:p>GENE_ASSOCIATION: YALI0B17666g</html:p>
			<html:p>PROTEIN_ASSOCIATION: YALI0B17666p: Arg5-m</html:p>
			<html:p>SUBSYSTEM: S_Arginine_and_Proline_Metabolism</html:p>
			<html:p>PROTEIN_CLASS: 1.2.1.38</html:p>
			<html:p>REACTION: R03443 </html:p>
		</notes>
		<listOfReactants>
			<speciesReference species="M_acg5p_m" stoichiometry="1.000000"/>
			<speciesReference species="M_h_m" stoichiometry="1.000000"/>
			<speciesReference species="M_nadph_m" stoichiometry="1.000000"/>
		</listOfReactants>
		<listOfProducts>
			<speciesReference species="M_acg5sa_m" stoichiometry="1.000000"/>
			<speciesReference species="M_nadp_m" stoichiometry="1.000000"/>
			<speciesReference species="M_pi_m" stoichiometry="1.000000"/>
		</listOfProducts>
<kineticLaw>
<math xmlns="http://www.w3.org/1998/Math/MathML">
<ci>FLUX_VALUE</ci> 
</math>
<listOfParameters>
<parameter id="LOWER_BOUND" value=" 0 " units="mmol_per_gDW_per_hr"/>
<parameter id="UPPER_BOUND" value=" 1000 " units="mmol_per_gDW_per_hr"/>
<parameter id="OBJECTIVE_COEFFICIENT" value=" 0 "/>
<parameter id="FLUX_VALUE" value="0" units="mmol_per_gDW_per_hr"/>
</listOfParameters>
</kineticLaw>
	</reaction>
	<reaction id="R_AGT" name="R_alanine_glyoxylate_transaminase" reversible="true">
		<notes>
			<html:p>GENE_ASSOCIATION: YALI0E16643g </html:p>
			<html:p>PROTEIN_ASSOCIATION: YALI0E16643g: Agt1</html:p>
			<html:p>SUBSYSTEM: S_Glycine_and_Serine_Metabolism</html:p>
			<html:p>PROTEIN_CLASS: 2.6.1.44</html:p>
			<html:p>REACTION: R00369 </html:p>
		</notes>
		<listOfReactants>
			<speciesReference species="M_ala_L_c" stoichiometry="1.000000"/>
			<speciesReference species="M_glx_c" stoichiometry="1.000000"/>
		</listOfReactants>
		<listOfProducts>
			<speciesReference species="M_gly_c" stoichiometry="1.000000"/>
			<speciesReference species="M_pyr_c" stoichiometry="1.000000"/>
		</listOfProducts>
<kineticLaw>
<math xmlns="http://www.w3.org/1998/Math/MathML">
<ci>FLUX_VALUE</ci> 
</math>
<listOfParameters>
<parameter id="LOWER_BOUND" value=" -1000 " units="mmol_per_gDW_per_hr"/>
<parameter id="UPPER_BOUND" value=" 1000 " units="mmol_per_gDW_per_hr"/>
<parameter id="OBJECTIVE_COEFFICIENT" value=" 0 "/>
<parameter id="FLUX_VALUE" value="0" units="mmol_per_gDW_per_hr"/>
</listOfParameters>
</kineticLaw>
	</reaction>
	<reaction id="R_AHCYStm" name="R_S_adenosyl_L_homocysteine_reversible_transport__mitochondrial" reversible="true">
		<notes>
			<html:p>GENE_ASSOCIATION: </html:p>
			<html:p>PROTEIN_ASSOCIATION: </html:p>
			<html:p>SUBSYSTEM: S_Transport__Mitochondrial</html:p>
			<html:p>PROTEIN_CLASS: </html:p>
		</notes>
		<listOfReactants>
			<speciesReference species="M_ahcys_c" stoichiometry="1.000000"/>
		</listOfReactants>
		<listOfProducts>
			<speciesReference species="M_ahcys_m" stoichiometry="1.000000"/>
		</listOfProducts>
<kineticLaw>
<math xmlns="http://www.w3.org/1998/Math/MathML">
<ci>FLUX_VALUE</ci> 
</math>
<listOfParameters>
<parameter id="LOWER_BOUND" value=" -1000 " units="mmol_per_gDW_per_hr"/>
<parameter id="UPPER_BOUND" value=" 1000 " units="mmol_per_gDW_per_hr"/>
<parameter id="OBJECTIVE_COEFFICIENT" value=" 0 "/>
<parameter id="FLUX_VALUE" value="0" units="mmol_per_gDW_per_hr"/>
</listOfParameters>
</kineticLaw>
	</reaction>
	<reaction id="R_AHCYStn" name="R_S_adenosyl_L_homocysteine_nuclear_transport" reversible="true">
		<notes>
			<html:p>GENE_ASSOCIATION: </html:p>
			<html:p>PROTEIN_ASSOCIATION: </html:p>
			<html:p>SUBSYSTEM: S_Transport__Nuclear</html:p>
			<html:p>PROTEIN_CLASS: </html:p>
		</notes>
		<listOfReactants>
			<speciesReference species="M_ahcys_c" stoichiometry="1.000000"/>
		</listOfReactants>
		<listOfProducts>
			<speciesReference species="M_ahcys_n" stoichiometry="1.000000"/>
		</listOfProducts>
<kineticLaw>
<math xmlns="http://www.w3.org/1998/Math/MathML">
<ci>FLUX_VALUE</ci> 
</math>
<listOfParameters>
<parameter id="LOWER_BOUND" value=" -1000 " units="mmol_per_gDW_per_hr"/>
<parameter id="UPPER_BOUND" value=" 1000 " units="mmol_per_gDW_per_hr"/>
<parameter id="OBJECTIVE_COEFFICIENT" value=" 0 "/>
<parameter id="FLUX_VALUE" value="0" units="mmol_per_gDW_per_hr"/>
</listOfParameters>
</kineticLaw>
	</reaction>
	<reaction id="R_AHCi" name="R_adenosylhomocysteinase" reversible="false">
		<notes>
			<html:p>GENE_ASSOCIATION: YALI0F11759g </html:p>
			<html:p>PROTEIN_ASSOCIATION: YALI0F11759g: Sah1</html:p>
			<html:p>SUBSYSTEM: S_Methionine_Metabolism</html:p>
			<html:p>PROTEIN_CLASS: 3.3.1.1</html:p>
			<html:p>REACTION: R00192</html:p>
		</notes>
		<listOfReactants>
			<speciesReference species="M_ahcys_c" stoichiometry="1.000000"/>
			<speciesReference species="M_h2o_c" stoichiometry="1.000000"/>
		</listOfReactants>
		<listOfProducts>
			<speciesReference species="M_adn_c" stoichiometry="1.000000"/>
			<speciesReference species="M_hcys_L_c" stoichiometry="1.000000"/>
		</listOfProducts>
<kineticLaw>
<math xmlns="http://www.w3.org/1998/Math/MathML">
<ci>FLUX_VALUE</ci> 
</math>
<listOfParameters>
<parameter id="LOWER_BOUND" value=" 0 " units="mmol_per_gDW_per_hr"/>
<parameter id="UPPER_BOUND" value=" 1000 " units="mmol_per_gDW_per_hr"/>
<parameter id="OBJECTIVE_COEFFICIENT" value=" 0 "/>
<parameter id="FLUX_VALUE" value="0" units="mmol_per_gDW_per_hr"/>
</listOfParameters>
</kineticLaw>
	</reaction>
	<reaction id="R_AHMMPS" name="R_4_amino_5_hydroxymethyl_2_methylpyrimidine_synthetase" reversible="false">
		<notes>
			<html:p>GENE_ASSOCIATION: </html:p>
			<html:p>PROTEIN_ASSOCIATION: </html:p>
			<html:p>SUBSYSTEM: S_Thiamine_Metabolism</html:p>
			<html:p>PROTEIN_CLASS: </html:p>
		</notes>
		<listOfReactants>
			<speciesReference species="M_air_c" stoichiometry="1.000000"/>
			<speciesReference species="M_h_c" stoichiometry="2.000000"/>
		</listOfReactants>
		<listOfProducts>
			<speciesReference species="M_4ahmmp_c" stoichiometry="1.000000"/>
			<speciesReference species="M_gcald_c" stoichiometry="1.000000"/>
			<speciesReference species="M_pi_c" stoichiometry="1.000000"/>
		</listOfProducts>
<kineticLaw>
<math xmlns="http://www.w3.org/1998/Math/MathML">
<ci>FLUX_VALUE</ci> 
</math>
<listOfParameters>
<parameter id="LOWER_BOUND" value=" 0 " units="mmol_per_gDW_per_hr"/>
<parameter id="UPPER_BOUND" value=" 1000 " units="mmol_per_gDW_per_hr"/>
<parameter id="OBJECTIVE_COEFFICIENT" value=" 0 "/>
<parameter id="FLUX_VALUE" value="0" units="mmol_per_gDW_per_hr"/>
</listOfParameters>
</kineticLaw>
	</reaction>
	<reaction id="R_AHSERL" name="R_O_acetylhomoserine__thiol__lyase" reversible="false">
		<notes>
			<html:p>GENE_ASSOCIATION: YALI0D25168g </html:p>
			<html:p>PROTEIN_ASSOCIATION: YALI0D25168p: Met17</html:p>
			<html:p>SUBSYSTEM: S_Methionine_Metabolism</html:p>
			<html:p>PROTEIN_CLASS: 2.5.1.49</html:p>
			<html:p>REACTION: </html:p>			
		</notes>
		<listOfReactants>
			<speciesReference species="M_achms_c" stoichiometry="1.000000"/>
			<speciesReference species="M_ch4s_c" stoichiometry="1.000000"/>
		</listOfReactants>
		<listOfProducts>
			<speciesReference species="M_ac_c" stoichiometry="1.000000"/>
			<speciesReference species="M_h_c" stoichiometry="1.000000"/>
			<speciesReference species="M_met_L_c" stoichiometry="1.000000"/>
		</listOfProducts>
<kineticLaw>
<math xmlns="http://www.w3.org/1998/Math/MathML">
<ci>FLUX_VALUE</ci> 
</math>
<listOfParameters>
<parameter id="LOWER_BOUND" value=" 0 " units="mmol_per_gDW_per_hr"/>
<parameter id="UPPER_BOUND" value=" 1000 " units="mmol_per_gDW_per_hr"/>
<parameter id="OBJECTIVE_COEFFICIENT" value=" 0 "/>
<parameter id="FLUX_VALUE" value="0" units="mmol_per_gDW_per_hr"/>
</listOfParameters>
</kineticLaw>
	</reaction>
	<reaction id="R_AHSERL2" name="R_O_acetylhomoserine__thiol__lyase" reversible="false">
		<notes>
			<html:p>GENE_ASSOCIATION: YALI0D25168g </html:p>
			<html:p>PROTEIN_ASSOCIATION: YALI0D25168p: Met17</html:p>
			<html:p>SUBSYSTEM: S_Methionine_Metabolism</html:p>
			<html:p>PROTEIN_CLASS: 2.5.1.49</html:p>
			<html:p>REACTION: R01287 </html:p>
		</notes>
		<listOfReactants>
			<speciesReference species="M_achms_c" stoichiometry="1.000000"/>
			<speciesReference species="M_h2s_c" stoichiometry="1.000000"/>
		</listOfReactants>
		<listOfProducts>
			<speciesReference species="M_ac_c" stoichiometry="1.000000"/>
			<speciesReference species="M_h_c" stoichiometry="1.000000"/>
			<speciesReference species="M_hcys_L_c" stoichiometry="1.000000"/>
		</listOfProducts>
<kineticLaw>
<math xmlns="http://www.w3.org/1998/Math/MathML">
<ci>FLUX_VALUE</ci> 
</math>
<listOfParameters>
<parameter id="LOWER_BOUND" value=" 0 " units="mmol_per_gDW_per_hr"/>
<parameter id="UPPER_BOUND" value=" 1000 " units="mmol_per_gDW_per_hr"/>
<parameter id="OBJECTIVE_COEFFICIENT" value=" 0 "/>
<parameter id="FLUX_VALUE" value="0" units="mmol_per_gDW_per_hr"/>
</listOfParameters>
</kineticLaw>
	</reaction>
	<reaction id="R_AICART" name="R_phosphoribosylaminoimidazolecarboxamide_formyltransferase" reversible="true">
		<notes>
			<html:p>GENE_ASSOCIATION: (YALI0D24409g) or (YALI0D24409g )</html:p>
			<html:p>PROTEIN_ASSOCIATION: (YALI0D24409p: Ade16 ) or (YALI0D24409p: Ade17 )</html:p>
			<html:p>SUBSYSTEM: S_Purine_and_Pyrimidine_Biosynthesis</html:p>
			<html:p>PROTEIN_CLASS: 2.1.2.3</html:p>
			<html:p>REACTION: R04560 </html:p> 
		</notes>
		<listOfReactants>
			<speciesReference species="M_10fthf_c" stoichiometry="1.000000"/>
			<speciesReference species="M_aicar_c" stoichiometry="1.000000"/>
		</listOfReactants>
		<listOfProducts>
			<speciesReference species="M_fprica_c" stoichiometry="1.000000"/>
			<speciesReference species="M_thf_c" stoichiometry="1.000000"/>
		</listOfProducts>
<kineticLaw>
<math xmlns="http://www.w3.org/1998/Math/MathML">
<ci>FLUX_VALUE</ci> 
</math>
<listOfParameters>
<parameter id="LOWER_BOUND" value=" -1000 " units="mmol_per_gDW_per_hr"/>
<parameter id="UPPER_BOUND" value=" 1000 " units="mmol_per_gDW_per_hr"/>
<parameter id="OBJECTIVE_COEFFICIENT" value=" 0 "/>
<parameter id="FLUX_VALUE" value="0" units="mmol_per_gDW_per_hr"/>
</listOfParameters>
</kineticLaw>
	</reaction>
	<reaction id="R_AIRCr" name="R_phosphoribosylaminoimidazole_carboxylase" reversible="true">
		<notes>
			<html:p>GENE_ASSOCIATION: YALI0B23188g</html:p>
			<html:p>PROTEIN_ASSOCIATION: YALI0B23188p: Ade2</html:p>
			<html:p>SUBSYSTEM: S_Purine_and_Pyrimidine_Biosynthesis</html:p>
			<html:p>PROTEIN_CLASS: 4.1.1.21</html:p>
			<html:p>REACTION: R04209</html:p>
		</notes>
		<listOfReactants>
			<speciesReference species="M_air_c" stoichiometry="1.000000"/>
			<speciesReference species="M_co2_c" stoichiometry="1.000000"/>
		</listOfReactants>
		<listOfProducts>
			<speciesReference species="M_5aizc_c" stoichiometry="1.000000"/>
			<speciesReference species="M_h_c" stoichiometry="1.000000"/>
		</listOfProducts>
<kineticLaw>
<math xmlns="http://www.w3.org/1998/Math/MathML">
<ci>FLUX_VALUE</ci> 
</math>
<listOfParameters>
<parameter id="LOWER_BOUND" value=" -1000 " units="mmol_per_gDW_per_hr"/>
<parameter id="UPPER_BOUND" value=" 1000 " units="mmol_per_gDW_per_hr"/>
<parameter id="OBJECTIVE_COEFFICIENT" value=" 0 "/>
<parameter id="FLUX_VALUE" value="0" units="mmol_per_gDW_per_hr"/>
</listOfParameters>
</kineticLaw>
	</reaction>
	<reaction id="R_AKGDam" name="R_oxoglutarate_dehydrogenase__lipoamide_" reversible="true">
		<notes>
			<html:p>GENE_ASSOCIATION: (YALI0E33517g and YALI0E16929g )</html:p>
			<html:p>PROTEIN_ASSOCIATION: (YALI0E33517p and YALI0E16929p )</html:p>
			<html:p>SUBSYSTEM: S_Citric_Acid_Cycle</html:p>
			<html:p>PROTEIN_CLASS: 1.2.4.2</html:p>
			<html:p>REACTION: </html:p>
		</notes>
		<listOfReactants>
			<speciesReference species="M_akg_m" stoichiometry="1.000000"/>
			<speciesReference species="M_h_m" stoichiometry="1.000000"/>
			<speciesReference species="M_lpam_m" stoichiometry="1.000000"/>
		</listOfReactants>
		<listOfProducts>
			<speciesReference species="M_co2_m" stoichiometry="1.000000"/>
			<speciesReference species="M_sdhlam_m" stoichiometry="1.000000"/>
		</listOfProducts>
<kineticLaw>
<math xmlns="http://www.w3.org/1998/Math/MathML">
<ci>FLUX_VALUE</ci> 
</math>
<listOfParameters>
<parameter id="LOWER_BOUND" value=" -1000 " units="mmol_per_gDW_per_hr"/>
<parameter id="UPPER_BOUND" value=" 1000 " units="mmol_per_gDW_per_hr"/>
<parameter id="OBJECTIVE_COEFFICIENT" value=" 0 "/>
<parameter id="FLUX_VALUE" value="0" units="mmol_per_gDW_per_hr"/>
</listOfParameters>
</kineticLaw>
	</reaction>
	<reaction id="R_AKGDbm" name="R_oxoglutarate_dehydrogenase__dihydrolipoamide_S_succinyltransferase_" reversible="false">
		<notes>
			<html:p>GENE_ASSOCIATION: (YALI0E33517g  and  YALI0E16929g  and  YALI0D20768g )</html:p>
			<html:p>PROTEIN_ASSOCIATION: (YALI0E33517p: Kgd1-m and YALI0E16929p: Kgd2-m and YALI0D20768g:PdE3-m )</html:p>
			<html:p>SUBSYSTEM: S_Citric_Acid_Cycle</html:p>
			<html:p>PROTEIN_CLASS: 2.3.1.61</html:p>
		</notes>
		<listOfReactants>
			<speciesReference species="M_coa_m" stoichiometry="1.000000"/>
			<speciesReference species="M_sdhlam_m" stoichiometry="1.000000"/>
		</listOfReactants>
		<listOfProducts>
			<speciesReference species="M_dhlam_m" stoichiometry="1.000000"/>
			<speciesReference species="M_succoa_m" stoichiometry="1.000000"/>
		</listOfProducts>
<kineticLaw>
<math xmlns="http://www.w3.org/1998/Math/MathML">
<ci>FLUX_VALUE</ci> 
</math>
<listOfParameters>
<parameter id="LOWER_BOUND" value=" 0 " units="mmol_per_gDW_per_hr"/>
<parameter id="UPPER_BOUND" value=" 1000 " units="mmol_per_gDW_per_hr"/>
<parameter id="OBJECTIVE_COEFFICIENT" value=" 0 "/>
<parameter id="FLUX_VALUE" value="0" units="mmol_per_gDW_per_hr"/>
</listOfParameters>
</kineticLaw>
	</reaction>
	<reaction id="R_AKGMAL" name="R_alpha_ketoglutaratemalate_transporter" reversible="true">
		<notes>
			<html:p>GENE_ASSOCIATION: </html:p>
			<html:p>PROTEIN_ASSOCIATION: </html:p>
			<html:p>SUBSYSTEM: S_Transport__Extracellular</html:p>
			<html:p>PROTEIN_CLASS: </html:p>
		</notes>
		<listOfReactants>
			<speciesReference species="M_akg_c" stoichiometry="1.000000"/>
			<speciesReference species="M_mal_L_e" stoichiometry="1.000000"/>
		</listOfReactants>
		<listOfProducts>
			<speciesReference species="M_mal_L_c" stoichiometry="1.000000"/>
			<speciesReference species="M_akg_e" stoichiometry="1.000000"/>
		</listOfProducts>
<kineticLaw>
<math xmlns="http://www.w3.org/1998/Math/MathML">
<ci>FLUX_VALUE</ci> 
</math>
<listOfParameters>
<parameter id="LOWER_BOUND" value=" -1000 " units="mmol_per_gDW_per_hr"/>
<parameter id="UPPER_BOUND" value=" 1000 " units="mmol_per_gDW_per_hr"/>
<parameter id="OBJECTIVE_COEFFICIENT" value=" 0 "/>
<parameter id="FLUX_VALUE" value="0" units="mmol_per_gDW_per_hr"/>
</listOfParameters>
</kineticLaw>
	</reaction>
	<reaction id="R_AKGt2n" name="R_2_oxoglutarate_nuclear_transport_via_proton_symport" reversible="true">
		<notes>
			<html:p>GENE_ASSOCIATION: </html:p>
			<html:p>PROTEIN_ASSOCIATION: </html:p>
			<html:p>SUBSYSTEM: S_Transport__Nuclear</html:p>
			<html:p>PROTEIN_CLASS: </html:p>
		</notes>
		<listOfReactants>
			<speciesReference species="M_akg_c" stoichiometry="1.000000"/>
			<speciesReference species="M_h_c" stoichiometry="1.000000"/>
		</listOfReactants>
		<listOfProducts>
			<speciesReference species="M_akg_n" stoichiometry="1.000000"/>
			<speciesReference species="M_h_n" stoichiometry="1.000000"/>
		</listOfProducts>
<kineticLaw>
<math xmlns="http://www.w3.org/1998/Math/MathML">
<ci>FLUX_VALUE</ci> 
</math>
<listOfParameters>
<parameter id="LOWER_BOUND" value=" -1000 " units="mmol_per_gDW_per_hr"/>
<parameter id="UPPER_BOUND" value=" 1000 " units="mmol_per_gDW_per_hr"/>
<parameter id="OBJECTIVE_COEFFICIENT" value=" 0 "/>
<parameter id="FLUX_VALUE" value="0" units="mmol_per_gDW_per_hr"/>
</listOfParameters>
</kineticLaw>
	</reaction>
	<reaction id="R_AKGt2r" name="R_2_oxoglutarate_reversible_transport_via_symport" reversible="true">
		<notes>
			<html:p>GENE_ASSOCIATION: </html:p>
			<html:p>PROTEIN_ASSOCIATION: </html:p>
			<html:p>SUBSYSTEM: S_Transport__Extracellular</html:p>
			<html:p>PROTEIN_CLASS: </html:p>
		</notes>
		<listOfReactants>
			<speciesReference species="M_akg_e" stoichiometry="1.000000"/>
			<speciesReference species="M_h_e" stoichiometry="1.000000"/>
		</listOfReactants>
		<listOfProducts>
			<speciesReference species="M_akg_c" stoichiometry="1.000000"/>
			<speciesReference species="M_h_c" stoichiometry="1.000000"/>
		</listOfProducts>
<kineticLaw>
<math xmlns="http://www.w3.org/1998/Math/MathML">
<ci>FLUX_VALUE</ci> 
</math>
<listOfParameters>
<parameter id="LOWER_BOUND" value=" -1000 " units="mmol_per_gDW_per_hr"/>
<parameter id="UPPER_BOUND" value=" 1000 " units="mmol_per_gDW_per_hr"/>
<parameter id="OBJECTIVE_COEFFICIENT" value=" 0 "/>
<parameter id="FLUX_VALUE" value="0" units="mmol_per_gDW_per_hr"/>
</listOfParameters>
</kineticLaw>
	</reaction>
	<reaction id="R_AKP1" name="R_alkaline_phosphatase__Dihydroneopterin_" reversible="false">
		<notes>
			<html:p>GENE_ASSOCIATION: YALI0F16709g </html:p>
			<html:p>PROTEIN_ASSOCIATION: YALI0F16709g: Pho8</html:p>
			<html:p>SUBSYSTEM: S_Folate_Metabolism</html:p>
			<html:p>PROTEIN_CLASS: 3.1.3.1</html:p>
			<html:p>REACTION: </html:p>
		</notes>
		<listOfReactants>
			<speciesReference species="M_ahdt_c" stoichiometry="1.000000"/>
			<speciesReference species="M_h2o_c" stoichiometry="3.000000"/>
		</listOfReactants>
		<listOfProducts>
			<speciesReference species="M_dhnpt_c" stoichiometry="1.000000"/>
			<speciesReference species="M_h_c" stoichiometry="2.000000"/>
			<speciesReference species="M_pi_c" stoichiometry="3.000000"/>
		</listOfProducts>
<kineticLaw>
<math xmlns="http://www.w3.org/1998/Math/MathML">
<ci>FLUX_VALUE</ci> 
</math>
<listOfParameters>
<parameter id="LOWER_BOUND" value=" 0 " units="mmol_per_gDW_per_hr"/>
<parameter id="UPPER_BOUND" value=" 1000 " units="mmol_per_gDW_per_hr"/>
<parameter id="OBJECTIVE_COEFFICIENT" value=" 0 "/>
<parameter id="FLUX_VALUE" value="0" units="mmol_per_gDW_per_hr"/>
</listOfParameters>
</kineticLaw>
	</reaction>
	<reaction id="R_ALASm" name="R_5_aminolevulinate_synthase" reversible="false">
		<notes>
			<html:p>GENE_ASSOCIATION: YALI0C06083g</html:p>
			<html:p>PROTEIN_ASSOCIATION: YALI0C06083P: Hem1-m</html:p>
			<html:p>SUBSYSTEM: S_Porphyrin_and_Chlorophyll_Metabolism</html:p>
			<html:p>PROTEIN_CLASS: 2.3.1.37</html:p>
			<html:p>REACTION: R00830 </html:p>
		</notes>
		<listOfReactants>
			<speciesReference species="M_gly_m" stoichiometry="1.000000"/>
			<speciesReference species="M_h_m" stoichiometry="1.000000"/>
			<speciesReference species="M_succoa_m" stoichiometry="1.000000"/>
		</listOfReactants>
		<listOfProducts>
			<speciesReference species="M_5aop_m" stoichiometry="1.000000"/>
			<speciesReference species="M_co2_m" stoichiometry="1.000000"/>
			<speciesReference species="M_coa_m" stoichiometry="1.000000"/>
		</listOfProducts>
<kineticLaw>
<math xmlns="http://www.w3.org/1998/Math/MathML">
<ci>FLUX_VALUE</ci> 
</math>
<listOfParameters>
<parameter id="LOWER_BOUND" value=" 0 " units="mmol_per_gDW_per_hr"/>
<parameter id="UPPER_BOUND" value=" 1000 " units="mmol_per_gDW_per_hr"/>
<parameter id="OBJECTIVE_COEFFICIENT" value=" 0 "/>
<parameter id="FLUX_VALUE" value="0" units="mmol_per_gDW_per_hr"/>
</listOfParameters>
</kineticLaw>
	</reaction>
	<reaction id="R_ALATA_L" name="R_L_alanine_transaminase" reversible="true">
		<notes>
			<html:p>GENE_ASSOCIATION: YALI0D06325g</html:p>
			<html:p>PROTEIN_ASSOCIATION: YALI0D06325p: Alt1</html:p>
			<html:p>SUBSYSTEM: S_Alanine_and_Aspartate_Metabolism</html:p>
			<html:p>PROTEIN_CLASS: 2.6.1.2</html:p>
			<html:p>PROTEIN_CLASS: R00258 </html:p>
		</notes>
		<listOfReactants>
			<speciesReference species="M_akg_c" stoichiometry="1.000000"/>
			<speciesReference species="M_ala_L_c" stoichiometry="1.000000"/>
		</listOfReactants>
		<listOfProducts>
			<speciesReference species="M_glu_L_c" stoichiometry="1.000000"/>
			<speciesReference species="M_pyr_c" stoichiometry="1.000000"/>
		</listOfProducts>
<kineticLaw>
<math xmlns="http://www.w3.org/1998/Math/MathML">
<ci>FLUX_VALUE</ci> 
</math>
<listOfParameters>
<parameter id="LOWER_BOUND" value=" -1000 " units="mmol_per_gDW_per_hr"/>
<parameter id="UPPER_BOUND" value=" 1000 " units="mmol_per_gDW_per_hr"/>
<parameter id="OBJECTIVE_COEFFICIENT" value=" 0 "/>
<parameter id="FLUX_VALUE" value="0" units="mmol_per_gDW_per_hr"/>
</listOfParameters>
</kineticLaw>
	</reaction>
	<reaction id="R_ALATA_Lm" name="R_L_alanine_transaminase__mitochondrial" reversible="true">
		<notes>
			<html:p>GENE_ASSOCIATION: YALI0D06325g</html:p>
			<html:p>PROTEIN_ASSOCIATION: YALI0D06325p: Alt1</html:p>
			<html:p>SUBSYSTEM: S_Alanine_and_Aspartate_Metabolism</html:p>
			<html:p>PROTEIN_CLASS: 2.6.1.2</html:p>
			<html:p>PROTEIN_CLASS: R00258 </html:p>
		</notes>
		<listOfReactants>
			<speciesReference species="M_akg_m" stoichiometry="1.000000"/>
			<speciesReference species="M_ala_L_m" stoichiometry="1.000000"/>
		</listOfReactants>
		<listOfProducts>
			<speciesReference species="M_glu_L_m" stoichiometry="1.000000"/>
			<speciesReference species="M_pyr_m" stoichiometry="1.000000"/>
		</listOfProducts>
<kineticLaw>
<math xmlns="http://www.w3.org/1998/Math/MathML">
<ci>FLUX_VALUE</ci> 
</math>
<listOfParameters>
<parameter id="LOWER_BOUND" value=" -1000 " units="mmol_per_gDW_per_hr"/>
<parameter id="UPPER_BOUND" value=" 1000 " units="mmol_per_gDW_per_hr"/>
<parameter id="OBJECTIVE_COEFFICIENT" value=" 0 "/>
<parameter id="FLUX_VALUE" value="0" units="mmol_per_gDW_per_hr"/>
</listOfParameters>
</kineticLaw>
	</reaction>
	<reaction id="R_ALATRS" name="R_Alanyl_tRNA_synthetase" reversible="false">
		<notes>
			<html:p>GENE_ASSOCIATION:YALI0B04180g </html:p>
			<html:p>PROTEIN_ASSOCIATION:YALI0B04180p :Ala1</html:p>
			<html:p>SUBSYSTEM: S_Alanine_and_Aspartate_Metabolism</html:p>
			<html:p>PROTEIN_CLASS: 6.1.1.7</html:p>
			<html:p>REACTION: R03038 </html:p>
		</notes>
		<listOfReactants>
			<speciesReference species="M_ala_L_c" stoichiometry="1.000000"/>
			<speciesReference species="M_atp_c" stoichiometry="1.000000"/>
			<speciesReference species="M_trnaala_c" stoichiometry="1.000000"/>
		</listOfReactants>
		<listOfProducts>
			<speciesReference species="M_alatrna_c" stoichiometry="1.000000"/>
			<speciesReference species="M_amp_c" stoichiometry="1.000000"/>
			<speciesReference species="M_ppi_c" stoichiometry="1.000000"/>
		</listOfProducts>
<kineticLaw>
<math xmlns="http://www.w3.org/1998/Math/MathML">
<ci>FLUX_VALUE</ci> 
</math>
<listOfParameters>
<parameter id="LOWER_BOUND" value=" 0 " units="mmol_per_gDW_per_hr"/>
<parameter id="UPPER_BOUND" value=" 1000 " units="mmol_per_gDW_per_hr"/>
<parameter id="OBJECTIVE_COEFFICIENT" value=" 0 "/>
<parameter id="FLUX_VALUE" value="0" units="mmol_per_gDW_per_hr"/>
</listOfParameters>
</kineticLaw>
	</reaction>
	<reaction id="R_ALAt2r" name="R_L_alanine_reversible_transport_via_proton_symport" reversible="true">
		<notes>
			<html:p>GENE_ASSOCIATION: (YALI0B16522g) or (YALI0C00451g) or (YALI0D15422g )</html:p>
			<html:p>PROTEIN_ASSOCIATION: (YALI0B16522p:Gap1 ) or (YALI0C00451g:Dip5 ) or (YALI0D15422g:Put4 )</html:p>
			<html:p>SUBSYSTEM: S_Transport__Extracellular</html:p>
			<html:p>PROTEIN_CLASS: </html:p>
		</notes>
		<listOfReactants>
			<speciesReference species="M_ala_L_e" stoichiometry="1.000000"/>
			<speciesReference species="M_h_e" stoichiometry="1.000000"/>
		</listOfReactants>
		<listOfProducts>
			<speciesReference species="M_ala_L_c" stoichiometry="1.000000"/>
			<speciesReference species="M_h_c" stoichiometry="1.000000"/>
		</listOfProducts>
<kineticLaw>
<math xmlns="http://www.w3.org/1998/Math/MathML">
<ci>FLUX_VALUE</ci> 
</math>
<listOfParameters>
<parameter id="LOWER_BOUND" value=" -1000 " units="mmol_per_gDW_per_hr"/>
<parameter id="UPPER_BOUND" value=" 1000 " units="mmol_per_gDW_per_hr"/>
<parameter id="OBJECTIVE_COEFFICIENT" value=" 0 "/>
<parameter id="FLUX_VALUE" value="0" units="mmol_per_gDW_per_hr"/>
</listOfParameters>
</kineticLaw>
	</reaction>
	<reaction id="R_ALCD19y" name="R_alcohol_dehydrogenase__glycerol__NADP_" reversible="false">
		<notes>
			<html:p>GENE_ASSOCIATION: (YALI0E18348g or YALI0C00319g or YALI0F18590g or YALI0F06974g or YALI0B21780g or YALI0D04092g or YALI0A15906g or YALI0C13508g or YALI0C09119g or YALI0D07634g or YALI0B07117g or YALI0B15268g or YALI0A19910g) </html:p>
			<html:p>PROTEIN_ASSOCIATION:(YALI0E18348p or YALI0C00319p or YALI0F18590p or YALI0F06974p or YALI0B21780p or YALI0D04092p or YALI0A15906p or YALI0C13508p or YALI0C09119p or YALI0D07634p or YALI0B07117p or YALI0B15268p or YALI0A19910p)</html:p>
			<html:p>SUBSYSTEM: S_Glycerolipid_Metabolism</html:p>
			<html:p>PROTEIN_CLASS: </html:p>
		</notes>
		<listOfReactants>
			<speciesReference species="M_glyald_c" stoichiometry="1.000000"/>
			<speciesReference species="M_h_c" stoichiometry="1.000000"/>
			<speciesReference species="M_nadph_c" stoichiometry="1.000000"/>
		</listOfReactants>
		<listOfProducts>
			<speciesReference species="M_glyc_c" stoichiometry="1.000000"/>
			<speciesReference species="M_nadp_c" stoichiometry="1.000000"/>
		</listOfProducts>
<kineticLaw>
<math xmlns="http://www.w3.org/1998/Math/MathML">
<ci>FLUX_VALUE</ci> 
</math>
<listOfParameters>
<parameter id="LOWER_BOUND" value=" 0 " units="mmol_per_gDW_per_hr"/>
<parameter id="UPPER_BOUND" value=" 1000 " units="mmol_per_gDW_per_hr"/>
<parameter id="OBJECTIVE_COEFFICIENT" value=" 0 "/>
<parameter id="FLUX_VALUE" value="0" units="mmol_per_gDW_per_hr"/>
</listOfParameters>
</kineticLaw>
	</reaction>
	<reaction id="R_ALCD2m" name="R_alcohol_dehydrogenase__ethanol___mitochondrial" reversible="true">
		<notes>
			<html:p>GENE_ASSOCIATION: YALI0E17787g </html:p>
			<html:p>PROTEIN_ASSOCIATION: YALI0E17787g: Adh3-m</html:p>
			<html:p>SUBSYSTEM: S_Glycerolipid_Metabolism</html:p>
			<html:p>PROTEIN_CLASS: 1.1.1.1</html:p>
			<html:p>REACTION: R00754</html:p>
		</notes>
		<listOfReactants>
			<speciesReference species="M_etoh_m" stoichiometry="1.000000"/>
			<speciesReference species="M_nad_m" stoichiometry="1.000000"/>
		</listOfReactants>
		<listOfProducts>
			<speciesReference species="M_acald_m" stoichiometry="1.000000"/>
			<speciesReference species="M_h_m" stoichiometry="1.000000"/>
			<speciesReference species="M_nadh_m" stoichiometry="1.000000"/>
		</listOfProducts>
<kineticLaw>
<math xmlns="http://www.w3.org/1998/Math/MathML">
<ci>FLUX_VALUE</ci> 
</math>
<listOfParameters>
<parameter id="LOWER_BOUND" value=" -1000 " units="mmol_per_gDW_per_hr"/>
<parameter id="UPPER_BOUND" value=" 1000 " units="mmol_per_gDW_per_hr"/>
<parameter id="OBJECTIVE_COEFFICIENT" value=" 0 "/>
<parameter id="FLUX_VALUE" value="0" units="mmol_per_gDW_per_hr"/>
</listOfParameters>
</kineticLaw>
	</reaction>
	<reaction id="R_ALCD2x" name="R_alcohol_dehydrogenase__ethanol_" reversible="true">
		<notes>
		<html:p>GENE_ASSOCIATION: YALI0E17787g </html:p>
			<html:p>PROTEIN_ASSOCIATION: YALI0E17787g: Adh3-m</html:p>
			<html:p>SUBSYSTEM: S_Pyruvate_Metabolism</html:p>
			<html:p>PROTEIN_CLASS: 1.1.1.1</html:p>
			<html:p>REACTION: R00754</html:p>
		</notes>
		<listOfReactants>
			<speciesReference species="M_etoh_c" stoichiometry="1.000000"/>
			<speciesReference species="M_nad_c" stoichiometry="1.000000"/>
		</listOfReactants>
		<listOfProducts>
			<speciesReference species="M_acald_c" stoichiometry="1.000000"/>
			<speciesReference species="M_h_c" stoichiometry="1.000000"/>
			<speciesReference species="M_nadh_c" stoichiometry="1.000000"/>
		</listOfProducts>
<kineticLaw>
<math xmlns="http://www.w3.org/1998/Math/MathML">
<ci>FLUX_VALUE</ci> 
</math>
<listOfParameters>
<parameter id="LOWER_BOUND" value=" -1000 " units="mmol_per_gDW_per_hr"/>
<parameter id="UPPER_BOUND" value=" 1000 " units="mmol_per_gDW_per_hr"/>
<parameter id="OBJECTIVE_COEFFICIENT" value=" 0 "/>
<parameter id="FLUX_VALUE" value="0" units="mmol_per_gDW_per_hr"/>
</listOfParameters>
</kineticLaw>
	</reaction>
	<reaction id="R_ALDD19x" name="R_aldehyde_dehydrogenase__phenylacetaldehyde__NAD_" reversible="false">
		<notes>
			<html:p>GENE_ASSOCIATION: (YALI0D07942g) or (YALI0F04444g )</html:p>
			<html:p>PROTEIN_ASSOCIATION: (YALI0D07942p: Ald2 ) or (YALI0F04444p: Ald3 )</html:p>
			<html:p>SUBSYSTEM: S_Tyrosine__Tryptophan__and_Phenylalanine_Metabolism</html:p>
			<html:p>PROTEIN_CLASS: 1.2.1.39</html:p>
			
		</notes>
		<listOfReactants>
			<speciesReference species="M_h2o_c" stoichiometry="1.000000"/>
			<speciesReference species="M_nad_c" stoichiometry="1.000000"/>
			<speciesReference species="M_pacald_c" stoichiometry="1.000000"/>
		</listOfReactants>
		<listOfProducts>
			<speciesReference species="M_h_c" stoichiometry="2.000000"/>
			<speciesReference species="M_nadh_c" stoichiometry="1.000000"/>
			<speciesReference species="M_pac_c" stoichiometry="1.000000"/>
		</listOfProducts>
<kineticLaw>
<math xmlns="http://www.w3.org/1998/Math/MathML">
<ci>FLUX_VALUE</ci> 
</math>
<listOfParameters>
<parameter id="LOWER_BOUND" value=" 0 " units="mmol_per_gDW_per_hr"/>
<parameter id="UPPER_BOUND" value=" 1000 " units="mmol_per_gDW_per_hr"/>
<parameter id="OBJECTIVE_COEFFICIENT" value=" 0 "/>
<parameter id="FLUX_VALUE" value="0" units="mmol_per_gDW_per_hr"/>
</listOfParameters>
</kineticLaw>
	</reaction>
	<reaction id="R_ALDD20xm" name="R_aldehyde_dehydrogenase__indole_3_acetaldehyde__NAD___mitochondrial" reversible="false">
		<notes>
			<html:p>GENE_ASSOCIATION: YALI0C03025g </html:p>
			<html:p>PROTEIN_ASSOCIATION: YALI0C03025p: Ald4-m</html:p>
			<html:p>SUBSYSTEM: S_Tyrosine__Tryptophan__and_Phenylalanine_Metabolism</html:p>
			<html:p>PROTEIN_CLASS: 1.2.1.3 </html:p>
			<html:p>REACTION: R02678 </html:p>
		</notes>
		<listOfReactants>
			<speciesReference species="M_h2o_m" stoichiometry="1.000000"/>
			<speciesReference species="M_id3acald_m" stoichiometry="1.000000"/>
			<speciesReference species="M_nad_m" stoichiometry="1.000000"/>
		</listOfReactants>
		<listOfProducts>
			<speciesReference species="M_h_m" stoichiometry="2.000000"/>
			<speciesReference species="M_ind3ac_m" stoichiometry="1.000000"/>
			<speciesReference species="M_nadh_m" stoichiometry="1.000000"/>
		</listOfProducts>
<kineticLaw>
<math xmlns="http://www.w3.org/1998/Math/MathML">
<ci>FLUX_VALUE</ci> 
</math>
<listOfParameters>
<parameter id="LOWER_BOUND" value=" 0 " units="mmol_per_gDW_per_hr"/>
<parameter id="UPPER_BOUND" value=" 1000 " units="mmol_per_gDW_per_hr"/>
<parameter id="OBJECTIVE_COEFFICIENT" value=" 0 "/>
<parameter id="FLUX_VALUE" value="0" units="mmol_per_gDW_per_hr"/>
</listOfParameters>
</kineticLaw>
	</reaction>
	<reaction id="R_ALDD20y" name="R_aldehyde_dehydrogenase__indole_3_acetaldehyde__NADP_" reversible="false">
		<notes>
			<html:p>GENE_ASSOCIATION: YALI0C03025g </html:p>
			<html:p>PROTEIN_ASSOCIATION: YALI0C03025p: Ald4-m</html:p>
			<html:p>SUBSYSTEM: S_Tyrosine__Tryptophan__and_Phenylalanine_Metabolism</html:p>
			<html:p>PROTEIN_CLASS: 1.2.1.3 </html:p>
			<html:p>REACTION: R00711 </html:p>
		</notes>
		<listOfReactants>
			<speciesReference species="M_h2o_c" stoichiometry="1.000000"/>
			<speciesReference species="M_id3acald_c" stoichiometry="1.000000"/>
			<speciesReference species="M_nadp_c" stoichiometry="1.000000"/>
		</listOfReactants>
		<listOfProducts>
			<speciesReference species="M_h_c" stoichiometry="2.000000"/>
			<speciesReference species="M_ind3ac_c" stoichiometry="1.000000"/>
			<speciesReference species="M_nadph_c" stoichiometry="1.000000"/>
		</listOfProducts>
<kineticLaw>
<math xmlns="http://www.w3.org/1998/Math/MathML">
<ci>FLUX_VALUE</ci> 
</math>
<listOfParameters>
<parameter id="LOWER_BOUND" value=" 0 " units="mmol_per_gDW_per_hr"/>
<parameter id="UPPER_BOUND" value=" 1000 " units="mmol_per_gDW_per_hr"/>
<parameter id="OBJECTIVE_COEFFICIENT" value=" 0 "/>
<parameter id="FLUX_VALUE" value="0" units="mmol_per_gDW_per_hr"/>
</listOfParameters>
</kineticLaw>
	</reaction>
	<reaction id="R_ALDD20ym" name="R_aldehyde_dehydrogenase__indole_3_acetaldehyde__NADP___mitochondrial" reversible="false">
		<notes>
			<html:p>GENE_ASSOCIATION: (YALI0B01298g  and  YALI0C03025g and YALI0E00264g and YALI0F23793g)</html:p>
			<html:p>PROTEIN_ASSOCIATION: (YALI0B01298p and YALI0C03025g: Ald4 and YALI0E00264p and YALI0F23793p)</html:p>
			<html:p>SUBSYSTEM: S_Tyrosine__Tryptophan__and_Phenylalanine_Metabolism</html:p>
			<html:p>PROTEIN_CLASS: 1.2.1.3</html:p>
		</notes>
		<listOfReactants>
			<speciesReference species="M_h2o_m" stoichiometry="1.000000"/>
			<speciesReference species="M_id3acald_m" stoichiometry="1.000000"/>
			<speciesReference species="M_nadp_m" stoichiometry="1.000000"/>
		</listOfReactants>
		<listOfProducts>
			<speciesReference species="M_h_m" stoichiometry="2.000000"/>
			<speciesReference species="M_ind3ac_m" stoichiometry="1.000000"/>
			<speciesReference species="M_nadph_m" stoichiometry="1.000000"/>
		</listOfProducts>
<kineticLaw>
<math xmlns="http://www.w3.org/1998/Math/MathML">
<ci>FLUX_VALUE</ci> 
</math>
<listOfParameters>
<parameter id="LOWER_BOUND" value=" 0 " units="mmol_per_gDW_per_hr"/>
<parameter id="UPPER_BOUND" value=" 1000 " units="mmol_per_gDW_per_hr"/>
<parameter id="OBJECTIVE_COEFFICIENT" value=" 0 "/>
<parameter id="FLUX_VALUE" value="0" units="mmol_per_gDW_per_hr"/>
</listOfParameters>
</kineticLaw>
	</reaction>
	<reaction id="R_ALDD2xm" name="R_aldehyde_dehydrogenase__acetylaldehyde__NAD___mitochondrial" reversible="false">
		<notes>
			<html:p>GENE_ASSOCIATION: YALI0C03025g</html:p>
			<html:p>PROTEIN_ASSOCIATION: YALI0C03025p: Ald4-m</html:p>
			<html:p>SUBSYSTEM: S_Tyrosine__Tryptophan__and_Phenylalanine_Metabolism</html:p>
			<html:p>PROTEIN_CLASS: 1.2.1.3</html:p>
			<html:p>REACTION: R00710</html:p>
		</notes>
		<listOfReactants>
			<speciesReference species="M_acald_m" stoichiometry="1.000000"/>
			<speciesReference species="M_h2o_m" stoichiometry="1.000000"/>
			<speciesReference species="M_nad_m" stoichiometry="1.000000"/>
		</listOfReactants>
		<listOfProducts>
			<speciesReference species="M_ac_m" stoichiometry="1.000000"/>
			<speciesReference species="M_h_m" stoichiometry="2.000000"/>
			<speciesReference species="M_nadh_m" stoichiometry="1.000000"/>
		</listOfProducts>
<kineticLaw>
<math xmlns="http://www.w3.org/1998/Math/MathML">
<ci>FLUX_VALUE</ci> 
</math>
<listOfParameters>
<parameter id="LOWER_BOUND" value=" 0 " units="mmol_per_gDW_per_hr"/>
<parameter id="UPPER_BOUND" value=" 1000 " units="mmol_per_gDW_per_hr"/>
<parameter id="OBJECTIVE_COEFFICIENT" value=" 0 "/>
<parameter id="FLUX_VALUE" value="0" units="mmol_per_gDW_per_hr"/>
</listOfParameters>
</kineticLaw>
	</reaction>
	<reaction id="R_ALDD2y" name="R_aldehyde_dehydrogenase__acetaldehyde__NADP_" reversible="false">
		<notes>
			<html:p>GENE_ASSOCIATION: YALI0C03025g</html:p>
			<html:p>PROTEIN_ASSOCIATION: YALI0C03025p: Ald4-m</html:p>
			<html:p>SUBSYSTEM: S_Tyrosine__Tryptophan__and_Phenylalanine_Metabolism</html:p>
			<html:p>PROTEIN_CLASS: 1.2.1.3</html:p>
			<html:p>REACTION: R00711</html:p>
		</notes>
		<listOfReactants>
			<speciesReference species="M_acald_c" stoichiometry="1.000000"/>
			<speciesReference species="M_h2o_c" stoichiometry="1.000000"/>
			<speciesReference species="M_nad_c" stoichiometry="1.000000"/>
		</listOfReactants>
		<listOfProducts>
			<speciesReference species="M_ac_c" stoichiometry="1.000000"/>
			<speciesReference species="M_h_c" stoichiometry="2.000000"/>
			<speciesReference species="M_nadh_c" stoichiometry="1.000000"/>
		</listOfProducts>
<kineticLaw>
<math xmlns="http://www.w3.org/1998/Math/MathML">
<ci>FLUX_VALUE</ci> 
</math>
<listOfParameters>
<parameter id="LOWER_BOUND" value=" 0 " units="mmol_per_gDW_per_hr"/>
<parameter id="UPPER_BOUND" value=" 1000 " units="mmol_per_gDW_per_hr"/>
<parameter id="OBJECTIVE_COEFFICIENT" value=" 0 "/>
<parameter id="FLUX_VALUE" value="0" units="mmol_per_gDW_per_hr"/>
</listOfParameters>
</kineticLaw>
	</reaction>
	<reaction id="R_ALDD2ym" name="R_aldehyde_dehydrogenase__acetylaldehyde__NADP___mitochondrial" reversible="false">
		<notes>
			<html:p>GENE_ASSOCIATION: YALI0C03025g</html:p>
			<html:p>PROTEIN_ASSOCIATION: YALI0C03025p: Ald4-m</html:p>
			<html:p>SUBSYSTEM: S_Tyrosine__Tryptophan__and_Phenylalanine_Metabolism</html:p>
			<html:p>PROTEIN_CLASS: 1.2.1.3</html:p>
			<html:p>REACTION: R00711</html:p>
		</notes>
		<listOfReactants>
			<speciesReference species="M_acald_m" stoichiometry="1.000000"/>
			<speciesReference species="M_h2o_m" stoichiometry="1.000000"/>
			<speciesReference species="M_nadp_m" stoichiometry="1.000000"/>
		</listOfReactants>
		<listOfProducts>
			<speciesReference species="M_ac_m" stoichiometry="1.000000"/>
			<speciesReference species="M_h_m" stoichiometry="2.000000"/>
			<speciesReference species="M_nadph_m" stoichiometry="1.000000"/>
		</listOfProducts>
<kineticLaw>
<math xmlns="http://www.w3.org/1998/Math/MathML">
<ci>FLUX_VALUE</ci> 
</math>
<listOfParameters>
<parameter id="LOWER_BOUND" value=" 0 " units="mmol_per_gDW_per_hr"/>
<parameter id="UPPER_BOUND" value=" 1000 " units="mmol_per_gDW_per_hr"/>
<parameter id="OBJECTIVE_COEFFICIENT" value=" 0 "/>
<parameter id="FLUX_VALUE" value="0" units="mmol_per_gDW_per_hr"/>
</listOfParameters>
</kineticLaw>
	</reaction>
	<reaction id="R_ALLTAHr" name="R_Allantoate_amidinohydrolase__reversible" reversible="true">
		<notes>
			<html:p>GENE_ASSOCIATION:YALI0D18337g </html:p>
			<html:p>PROTEIN_ASSOCIATION: YALI0D18337p: Dal2</html:p>
			<html:p>SUBSYSTEM: S_Histidine_Metabolism</html:p>
			<html:p>PROTEIN_CLASS: 3.5.3.4</html:p>
			<html:p>REACTION: R02422</html:p>
		</notes>
		<listOfReactants>
			<speciesReference species="M_alltt_c" stoichiometry="1.000000"/>
			<speciesReference species="M_h2o_c" stoichiometry="1.000000"/>
		</listOfReactants>
		<listOfProducts>
			<speciesReference species="M_urdglyc_c" stoichiometry="1.000000"/>
			<speciesReference species="M_urea_c" stoichiometry="1.000000"/>
		</listOfProducts>
<kineticLaw>
<math xmlns="http://www.w3.org/1998/Math/MathML">
<ci>FLUX_VALUE</ci> 
</math>
<listOfParameters>
<parameter id="LOWER_BOUND" value=" -1000 " units="mmol_per_gDW_per_hr"/>
<parameter id="UPPER_BOUND" value=" 1000 " units="mmol_per_gDW_per_hr"/>
<parameter id="OBJECTIVE_COEFFICIENT" value=" 0 "/>
<parameter id="FLUX_VALUE" value="0" units="mmol_per_gDW_per_hr"/>
</listOfParameters>
</kineticLaw>
	</reaction>
	<reaction id="R_ALLTNr" name="R_allantoinase__reversible_reaction" reversible="true">
		<notes>
			<html:p>GENE_ASSOCIATION: YALI0F23243g </html:p>
			<html:p>PROTEIN_ASSOCIATION: YALI0F23243p: Dal1</html:p>
			<html:p>SUBSYSTEM: S_Histidine_Metabolism</html:p>
			<html:p>PROTEIN_CLASS: 3.5.2.5</html:p>
			<html:p>REACTION: R02425 </html:p>
		</notes>
		<listOfReactants>
			<speciesReference species="M_alltn_c" stoichiometry="1.000000"/>
			<speciesReference species="M_h2o_c" stoichiometry="1.000000"/>
		</listOfReactants>
		<listOfProducts>
			<speciesReference species="M_alltt_c" stoichiometry="1.000000"/>
			<speciesReference species="M_h_c" stoichiometry="1.000000"/>
		</listOfProducts>
<kineticLaw>
<math xmlns="http://www.w3.org/1998/Math/MathML">
<ci>FLUX_VALUE</ci> 
</math>
<listOfParameters>
<parameter id="LOWER_BOUND" value=" -1000 " units="mmol_per_gDW_per_hr"/>
<parameter id="UPPER_BOUND" value=" 1000 " units="mmol_per_gDW_per_hr"/>
<parameter id="OBJECTIVE_COEFFICIENT" value=" 0 "/>
<parameter id="FLUX_VALUE" value="0" units="mmol_per_gDW_per_hr"/>
</listOfParameters>
</kineticLaw>
	</reaction>
	<reaction id="R_ALLTNti" name="R_allantoin_irreversible_uniport" reversible="false">
		<notes>
			<html:p>GENE_ASSOCIATION: YALI0D05621g </html:p>
			<html:p>PROTEIN_ASSOCIATION: YALI0D05621p: Dal4</html:p>
			<html:p>SUBSYSTEM: S_Transport__Extracellular</html:p>
			<html:p>PROTEIN_CLASS: </html:p>
		</notes>
		<listOfReactants>
			<speciesReference species="M_alltn_e" stoichiometry="1.000000"/>
		</listOfReactants>
		<listOfProducts>
			<speciesReference species="M_alltn_c" stoichiometry="1.000000"/>
		</listOfProducts>
<kineticLaw>
<math xmlns="http://www.w3.org/1998/Math/MathML">
<ci>FLUX_VALUE</ci> 
</math>
<listOfParameters>
<parameter id="LOWER_BOUND" value=" 0 " units="mmol_per_gDW_per_hr"/>
<parameter id="UPPER_BOUND" value=" 1000 " units="mmol_per_gDW_per_hr"/>
<parameter id="OBJECTIVE_COEFFICIENT" value=" 0 "/>
<parameter id="FLUX_VALUE" value="0" units="mmol_per_gDW_per_hr"/>
</listOfParameters>
</kineticLaw>
	</reaction>
	<reaction id="R_ALLTTti" name="R_allantoate_irreversible_uniport" reversible="false">
		<notes>
			<html:p>GENE_ASSOCIATION: YALI0D13970g</html:p>
			<html:p>PROTEIN_ASSOCIATION: YALI0D13970p: Dal5</html:p>
			<html:p>SUBSYSTEM: S_Transport__Extracellular</html:p>
			<html:p>PROTEIN_CLASS: </html:p>
		</notes>
		<listOfReactants>
			<speciesReference species="M_alltt_e" stoichiometry="1.000000"/>
		</listOfReactants>
		<listOfProducts>
			<speciesReference species="M_alltt_c" stoichiometry="1.000000"/>
		</listOfProducts>
<kineticLaw>
<math xmlns="http://www.w3.org/1998/Math/MathML">
<ci>FLUX_VALUE</ci> 
</math>
<listOfParameters>
<parameter id="LOWER_BOUND" value=" 0 " units="mmol_per_gDW_per_hr"/>
<parameter id="UPPER_BOUND" value=" 1000 " units="mmol_per_gDW_per_hr"/>
<parameter id="OBJECTIVE_COEFFICIENT" value=" 0 "/>
<parameter id="FLUX_VALUE" value="0" units="mmol_per_gDW_per_hr"/>
</listOfParameters>
</kineticLaw>
	</reaction>
	<reaction id="R_ALPHNH" name="R_allophanate_hydrolase" reversible="false">
		<notes>
			<html:p>GENE_ASSOCIATION: YALI0E07271g</html:p>
			<html:p>PROTEIN_ASSOCIATION: YALI0E07271p: Dur1</html:p>
			<html:p>SUBSYSTEM: S_Nitrogen_Metabolism</html:p>
			<html:p>PROTEIN_CLASS: 3.5.1.54</html:p>
			<html:p>REACTION: R0005 </html:p>
		</notes>
		<listOfReactants>
			<speciesReference species="M_allphn_c" stoichiometry="1.000000"/>
			<speciesReference species="M_h_c" stoichiometry="3.000000"/>
			<speciesReference species="M_h2o_c" stoichiometry="1.000000"/>
		</listOfReactants>
		<listOfProducts>
			<speciesReference species="M_co2_c" stoichiometry="2.000000"/>
			<speciesReference species="M_nh4_c" stoichiometry="2.000000"/>
		</listOfProducts>
<kineticLaw>
<math xmlns="http://www.w3.org/1998/Math/MathML">
<ci>FLUX_VALUE</ci> 
</math>
<listOfParameters>
<parameter id="LOWER_BOUND" value=" 0 " units="mmol_per_gDW_per_hr"/>
<parameter id="UPPER_BOUND" value=" 1000 " units="mmol_per_gDW_per_hr"/>
<parameter id="OBJECTIVE_COEFFICIENT" value=" 0 "/>
<parameter id="FLUX_VALUE" value="0" units="mmol_per_gDW_per_hr"/>
</listOfParameters>
</kineticLaw>
	</reaction>
	<reaction id="R_AM6SAD" name="R_aminomuconate_semialdehyde_dehydrogenase" reversible="false">
		<notes>
			<html:p>GENE_ASSOCIATION: </html:p>
			<html:p>PROTEIN_ASSOCIATION: </html:p>
			<html:p>SUBSYSTEM: S_Tyrosine__Tryptophan__and_Phenylalanine_Metabolism</html:p>
			<html:p>PROTEIN_CLASS: 1.2.1.32</html:p>
		</notes>
		<listOfReactants>
			<speciesReference species="M_am6sa_c" stoichiometry="1.000000"/>
			<speciesReference species="M_h2o_c" stoichiometry="1.000000"/>
			<speciesReference species="M_nad_c" stoichiometry="1.000000"/>
		</listOfReactants>
		<listOfProducts>
			<speciesReference species="M_amuco_c" stoichiometry="1.000000"/>
			<speciesReference species="M_h_c" stoichiometry="2.000000"/>
			<speciesReference species="M_nadh_c" stoichiometry="1.000000"/>
		</listOfProducts>
<kineticLaw>
<math xmlns="http://www.w3.org/1998/Math/MathML">
<ci>FLUX_VALUE</ci> 
</math>
<listOfParameters>
<parameter id="LOWER_BOUND" value=" 0 " units="mmol_per_gDW_per_hr"/>
<parameter id="UPPER_BOUND" value=" 1000 " units="mmol_per_gDW_per_hr"/>
<parameter id="OBJECTIVE_COEFFICIENT" value=" 0 "/>
<parameter id="FLUX_VALUE" value="0" units="mmol_per_gDW_per_hr"/>
</listOfParameters>
</kineticLaw>
	</reaction>
	<reaction id="R_AMAOTr" name="R_adenosylmethionine_8_amino_7_oxononanoate_transaminase" reversible="true">
		<notes>
			<html:p>GENE_ASSOCIATION: YALI0E21549g</html:p>
			<html:p>PROTEIN_ASSOCIATION: YALI0E21549p: Bio3</html:p>
			<html:p>SUBSYSTEM: S_Pantothenate_and_CoA_Biosynthesis</html:p>
			<html:p>PROTEIN_CLASS: 2.6.1.62</html:p>
		</notes>
		<listOfReactants>
			<speciesReference species="M_8aonn_c" stoichiometry="1.000000"/>
			<speciesReference species="M_amet_c" stoichiometry="1.000000"/>
		</listOfReactants>
		<listOfProducts>
			<speciesReference species="M_amob_c" stoichiometry="1.000000"/>
			<speciesReference species="M_dann_c" stoichiometry="1.000000"/>
		</listOfProducts>
<kineticLaw>
<math xmlns="http://www.w3.org/1998/Math/MathML">
<ci>FLUX_VALUE</ci> 
</math>
<listOfParameters>
<parameter id="LOWER_BOUND" value=" -1000 " units="mmol_per_gDW_per_hr"/>
<parameter id="UPPER_BOUND" value=" 1000 " units="mmol_per_gDW_per_hr"/>
<parameter id="OBJECTIVE_COEFFICIENT" value=" 0 "/>
<parameter id="FLUX_VALUE" value="0" units="mmol_per_gDW_per_hr"/>
</listOfParameters>
</kineticLaw>
	</reaction>
	<reaction id="R_AMETt2" name="R_S_adenosyl_L_methionine_transport_in_via_proton_symport" reversible="false">
		<notes>
			<html:p>GENE_ASSOCIATION: YALI0B16522g </html:p>
			<html:p>PROTEIN_ASSOCIATION: YALI0B16522p: Sam3</html:p>
			<html:p>SUBSYSTEM: S_Transport__Extracellular</html:p>
			<html:p>PROTEIN_CLASS: </html:p>
		</notes>
		<listOfReactants>
			<speciesReference species="M_amet_e" stoichiometry="1.000000"/>
			<speciesReference species="M_h_e" stoichiometry="1.000000"/>
		</listOfReactants>
		<listOfProducts>
			<speciesReference species="M_amet_c" stoichiometry="1.000000"/>
			<speciesReference species="M_h_c" stoichiometry="1.000000"/>
		</listOfProducts>
<kineticLaw>
<math xmlns="http://www.w3.org/1998/Math/MathML">
<ci>FLUX_VALUE</ci> 
</math>
<listOfParameters>
<parameter id="LOWER_BOUND" value=" 0 " units="mmol_per_gDW_per_hr"/>
<parameter id="UPPER_BOUND" value=" 1000 " units="mmol_per_gDW_per_hr"/>
<parameter id="OBJECTIVE_COEFFICIENT" value=" 0 "/>
<parameter id="FLUX_VALUE" value="0" units="mmol_per_gDW_per_hr"/>
</listOfParameters>
</kineticLaw>
	</reaction>
	<reaction id="R_AMETtm" name="R_S_Adenosyl_L_methionine_reversible_transport__mitochondrial" reversible="true">
		<notes>
			<html:p>GENE_ASSOCIATION: </html:p>
			<html:p>PROTEIN_ASSOCIATION: </html:p>
			<html:p>SUBSYSTEM: S_Transport__Mitochondrial</html:p>
			<html:p>PROTEIN_CLASS: </html:p>
		</notes>
		<listOfReactants>
			<speciesReference species="M_amet_c" stoichiometry="1.000000"/>
		</listOfReactants>
		<listOfProducts>
			<speciesReference species="M_amet_m" stoichiometry="1.000000"/>
		</listOfProducts>
<kineticLaw>
<math xmlns="http://www.w3.org/1998/Math/MathML">
<ci>FLUX_VALUE</ci> 
</math>
<listOfParameters>
<parameter id="LOWER_BOUND" value=" -1000 " units="mmol_per_gDW_per_hr"/>
<parameter id="UPPER_BOUND" value=" 1000 " units="mmol_per_gDW_per_hr"/>
<parameter id="OBJECTIVE_COEFFICIENT" value=" 0 "/>
<parameter id="FLUX_VALUE" value="0" units="mmol_per_gDW_per_hr"/>
</listOfParameters>
</kineticLaw>
	</reaction>
	<reaction id="R_AMETtn" name="R_S_adenosyl_L_methionine_nuclear_transport" reversible="true">
		<notes>
			<html:p>GENE_ASSOCIATION: </html:p>
			<html:p>PROTEIN_ASSOCIATION: </html:p>
			<html:p>SUBSYSTEM: S_Transport__Nuclear</html:p>
			<html:p>PROTEIN_CLASS: </html:p>
		</notes>
		<listOfReactants>
			<speciesReference species="M_amet_c" stoichiometry="1.000000"/>
		</listOfReactants>
		<listOfProducts>
			<speciesReference species="M_amet_n" stoichiometry="1.000000"/>
		</listOfProducts>
<kineticLaw>
<math xmlns="http://www.w3.org/1998/Math/MathML">
<ci>FLUX_VALUE</ci> 
</math>
<listOfParameters>
<parameter id="LOWER_BOUND" value=" -1000 " units="mmol_per_gDW_per_hr"/>
<parameter id="UPPER_BOUND" value=" 1000 " units="mmol_per_gDW_per_hr"/>
<parameter id="OBJECTIVE_COEFFICIENT" value=" 0 "/>
<parameter id="FLUX_VALUE" value="0" units="mmol_per_gDW_per_hr"/>
</listOfParameters>
</kineticLaw>
	</reaction>
	<reaction id="R_AMID" name="R_amidase" reversible="false">
		<notes>
			<html:p>GENE_ASSOCIATION: (YALI0E11847g and YALI0E34771g and YALI0F16401g) </html:p>
			<html:p>PROTEIN_ASSOCIATION: YALI0E11847p: Amd2 and YALI0E34771p and YALI0F16401p </html:p>
			<html:p>SUBSYSTEM: S_Arginine_and_Proline_Metabolism</html:p>
			<html:p>PROTEIN_CLASS: 3.5.1.4</html:p>
		</notes>
		<listOfReactants>
			<speciesReference species="M_4gudbd_c" stoichiometry="1.000000"/>
			<speciesReference species="M_h2o_c" stoichiometry="1.000000"/>
		</listOfReactants>
		<listOfProducts>
			<speciesReference species="M_4gudbutn_c" stoichiometry="1.000000"/>
			<speciesReference species="M_nh4_c" stoichiometry="1.000000"/>
		</listOfProducts>
<kineticLaw>
<math xmlns="http://www.w3.org/1998/Math/MathML">
<ci>FLUX_VALUE</ci> 
</math>
<listOfParameters>
<parameter id="LOWER_BOUND" value=" 0 " units="mmol_per_gDW_per_hr"/>
<parameter id="UPPER_BOUND" value=" 1000 " units="mmol_per_gDW_per_hr"/>
<parameter id="OBJECTIVE_COEFFICIENT" value=" 0 "/>
<parameter id="FLUX_VALUE" value="0" units="mmol_per_gDW_per_hr"/>
</listOfParameters>
</kineticLaw>
	</reaction>
	<reaction id="R_AMID2" name="R_amidase" reversible="false">
		<notes>
			<html:p>GENE_ASSOCIATION: YALI0E11847g</html:p>
			<html:p>PROTEIN_ASSOCIATION: YALI0E11847p: Amd2</html:p>
			<html:p>SUBSYSTEM: S_Tyrosine__Tryptophan__and_Phenylalanine_Metabolism</html:p>
			<html:p>PROTEIN_CLASS: 3.5.1.4</html:p>
		</notes>
		<listOfReactants>
			<speciesReference species="M_h2o_c" stoichiometry="1.000000"/>
			<speciesReference species="M_pad_c" stoichiometry="1.000000"/>
		</listOfReactants>
		<listOfProducts>
			<speciesReference species="M_nh4_c" stoichiometry="1.000000"/>
			<speciesReference species="M_pac_c" stoichiometry="1.000000"/>
		</listOfProducts>
<kineticLaw>
<math xmlns="http://www.w3.org/1998/Math/MathML">
<ci>FLUX_VALUE</ci> 
</math>
<listOfParameters>
<parameter id="LOWER_BOUND" value=" 0 " units="mmol_per_gDW_per_hr"/>
<parameter id="UPPER_BOUND" value=" 1000 " units="mmol_per_gDW_per_hr"/>
<parameter id="OBJECTIVE_COEFFICIENT" value=" 0 "/>
<parameter id="FLUX_VALUE" value="0" units="mmol_per_gDW_per_hr"/>
</listOfParameters>
</kineticLaw>
	</reaction>
	<reaction id="R_AMID3" name="R_amidase" reversible="false">
		<notes>
			<html:p>GENE_ASSOCIATION: YALI0E11847g</html:p>
			<html:p>PROTEIN_ASSOCIATION: YALI0E11847p: Amd2</html:p>
			<html:p>SUBSYSTEM: S_Tyrosine__Tryptophan__and_Phenylalanine_Metabolism</html:p>
			<html:p>PROTEIN_CLASS: 3.5.1.4</html:p>
		</notes>
		<listOfReactants>
			<speciesReference species="M_h2o_c" stoichiometry="1.000000"/>
			<speciesReference species="M_iad_c" stoichiometry="1.000000"/>
		</listOfReactants>
		<listOfProducts>
			<speciesReference species="M_ind3ac_c" stoichiometry="1.000000"/>
			<speciesReference species="M_nh4_c" stoichiometry="1.000000"/>
		</listOfProducts>
<kineticLaw>
<math xmlns="http://www.w3.org/1998/Math/MathML">
<ci>FLUX_VALUE</ci> 
</math>
<listOfParameters>
<parameter id="LOWER_BOUND" value=" 0 " units="mmol_per_gDW_per_hr"/>
<parameter id="UPPER_BOUND" value=" 1000 " units="mmol_per_gDW_per_hr"/>
<parameter id="OBJECTIVE_COEFFICIENT" value=" 0 "/>
<parameter id="FLUX_VALUE" value="0" units="mmol_per_gDW_per_hr"/>
</listOfParameters>
</kineticLaw>
	</reaction>
	<reaction id="R_AMPDA" name="R_Adenosine_monophosphate_deaminase" reversible="false">
		<notes>
			<html:p>GENE_ASSOCIATION: YALI0E11495g</html:p>
			<html:p>PROTEIN_ASSOCIATION: YALI0E11495p: Amd1</html:p>
			<html:p>SUBSYSTEM: S_Purine_and_Pyrimidine_Biosynthesis</html:p>
			<html:p>PROTEIN_CLASS: 3.4.4.6 </html:p>
			<html:p>REACTION: R00181 </html:p>
		</notes>
		<listOfReactants>
			<speciesReference species="M_amp_c" stoichiometry="1.000000"/>
			<speciesReference species="M_h_c" stoichiometry="1.000000"/>
			<speciesReference species="M_h2o_c" stoichiometry="1.000000"/>
		</listOfReactants>
		<listOfProducts>
			<speciesReference species="M_imp_c" stoichiometry="1.000000"/>
			<speciesReference species="M_nh4_c" stoichiometry="1.000000"/>
		</listOfProducts>
<kineticLaw>
<math xmlns="http://www.w3.org/1998/Math/MathML">
<ci>FLUX_VALUE</ci> 
</math>
<listOfParameters>
<parameter id="LOWER_BOUND" value=" 0 " units="mmol_per_gDW_per_hr"/>
<parameter id="UPPER_BOUND" value=" 1000 " units="mmol_per_gDW_per_hr"/>
<parameter id="OBJECTIVE_COEFFICIENT" value=" 0 "/>
<parameter id="FLUX_VALUE" value="0" units="mmol_per_gDW_per_hr"/>
</listOfParameters>
</kineticLaw>
	</reaction>
	<reaction id="R_AMPN" name="R_AMP_nucleosidase" reversible="false">
		<notes>
			<html:p>GENE_ASSOCIATION: YALI0E11495g</html:p>
			<html:p>PROTEIN_ASSOCIATION: YALI0E11495p</html:p>
			<html:p>SUBSYSTEM: S_Nucleotide_Salvage_Pathway</html:p>
			<html:p>PROTEIN_CLASS: 3.2.2.4</html:p>
		</notes>
		<listOfReactants>
			<speciesReference species="M_amp_c" stoichiometry="1.000000"/>
			<speciesReference species="M_h2o_c" stoichiometry="1.000000"/>
		</listOfReactants>
		<listOfProducts>
			<speciesReference species="M_ade_c" stoichiometry="1.000000"/>
			<speciesReference species="M_r5p_c" stoichiometry="1.000000"/>
		</listOfProducts>
<kineticLaw>
<math xmlns="http://www.w3.org/1998/Math/MathML">
<ci>FLUX_VALUE</ci> 
</math>
<listOfParameters>
<parameter id="LOWER_BOUND" value=" 0 " units="mmol_per_gDW_per_hr"/>
<parameter id="UPPER_BOUND" value=" 1000 " units="mmol_per_gDW_per_hr"/>
<parameter id="OBJECTIVE_COEFFICIENT" value=" 0 "/>
<parameter id="FLUX_VALUE" value="0" units="mmol_per_gDW_per_hr"/>
</listOfParameters>
</kineticLaw>
	</reaction>
	<reaction id="R_ANPRT" name="R_anthranilate_phosphoribosyltransferase" reversible="false">
		<notes>
			<html:p>GENE_ASSOCIATION: YALI0D27170g</html:p>
			<html:p>PROTEIN_ASSOCIATION: YALI0D27170p: Trp4</html:p>
			<html:p>SUBSYSTEM: S_Tyrosine__Tryptophan__and_Phenylalanine_Metabolism</html:p>
			<html:p>PROTEIN_CLASS: 2.4.2.18</html:p>
		</notes>
		<listOfReactants>
			<speciesReference species="M_anth_c" stoichiometry="1.000000"/>
			<speciesReference species="M_prpp_c" stoichiometry="1.000000"/>
		</listOfReactants>
		<listOfProducts>
			<speciesReference species="M_ppi_c" stoichiometry="1.000000"/>
			<speciesReference species="M_pran_c" stoichiometry="1.000000"/>
		</listOfProducts>
<kineticLaw>
<math xmlns="http://www.w3.org/1998/Math/MathML">
<ci>FLUX_VALUE</ci> 
</math>
<listOfParameters>
<parameter id="LOWER_BOUND" value=" 0 " units="mmol_per_gDW_per_hr"/>
<parameter id="UPPER_BOUND" value=" 1000 " units="mmol_per_gDW_per_hr"/>
<parameter id="OBJECTIVE_COEFFICIENT" value=" 0 "/>
<parameter id="FLUX_VALUE" value="0" units="mmol_per_gDW_per_hr"/>
</listOfParameters>
</kineticLaw>
	</reaction>
	<reaction id="R_ANS" name="R_anthranilate_synthase" reversible="false">
		<notes>
			<html:p>GENE_ASSOCIATION: (YALI0D11110g) or (YALI0E14751g )</html:p>
			<html:p>PROTEIN_ASSOCIATION: (YALI0D11110p: Trp2 ) or (YALI0E14751p: Trp3 )</html:p>
			<html:p>SUBSYSTEM: S_Glutamine_Metabolism</html:p>
			<html:p>PROTEIN_CLASS: 4.1.3.27</html:p>
		</notes>
		<listOfReactants>
			<speciesReference species="M_chor_c" stoichiometry="1.000000"/>
			<speciesReference species="M_gln_L_c" stoichiometry="1.000000"/>
		</listOfReactants>
		<listOfProducts>
			<speciesReference species="M_anth_c" stoichiometry="1.000000"/>
			<speciesReference species="M_glu_L_c" stoichiometry="1.000000"/>
			<speciesReference species="M_h_c" stoichiometry="1.000000"/>
			<speciesReference species="M_pyr_c" stoichiometry="1.000000"/>
		</listOfProducts>
<kineticLaw>
<math xmlns="http://www.w3.org/1998/Math/MathML">
<ci>FLUX_VALUE</ci> 
</math>
<listOfParameters>
<parameter id="LOWER_BOUND" value=" 0 " units="mmol_per_gDW_per_hr"/>
<parameter id="UPPER_BOUND" value=" 1000 " units="mmol_per_gDW_per_hr"/>
<parameter id="OBJECTIVE_COEFFICIENT" value=" 0 "/>
<parameter id="FLUX_VALUE" value="0" units="mmol_per_gDW_per_hr"/>
</listOfParameters>
</kineticLaw>
	</reaction>
	<reaction id="R_AP4AHr" name="R_Ap4A_hydrolase__reversible" reversible="true">
		<notes>
			<html:p>GENE_ASSOCIATION: YALI0E32736g</html:p>
			<html:p>PROTEIN_ASSOCIATION: YALI0E32736p: Hnt2</html:p>
			<html:p>SUBSYSTEM: S_Purine_and_Pyrimidine_Biosynthesis</html:p>
			<html:p>PROTEIN_CLASS: 3.6.1.41</html:p>
		</notes>
		<listOfReactants>
			<speciesReference species="M_ap4a_c" stoichiometry="1.000000"/>
			<speciesReference species="M_h2o_c" stoichiometry="1.000000"/>
		</listOfReactants>
		<listOfProducts>
			<speciesReference species="M_adp_c" stoichiometry="2.000000"/>
			<speciesReference species="M_h_c" stoichiometry="2.000000"/>
		</listOfProducts>
<kineticLaw>
<math xmlns="http://www.w3.org/1998/Math/MathML">
<ci>FLUX_VALUE</ci> 
</math>
<listOfParameters>
<parameter id="LOWER_BOUND" value=" -1000 " units="mmol_per_gDW_per_hr"/>
<parameter id="UPPER_BOUND" value=" 1000 " units="mmol_per_gDW_per_hr"/>
<parameter id="OBJECTIVE_COEFFICIENT" value=" 0 "/>
<parameter id="FLUX_VALUE" value="0" units="mmol_per_gDW_per_hr"/>
</listOfParameters>
</kineticLaw>
	</reaction>
	<reaction id="R_APRAUR" name="R_5_amino_6__5_phosphoribosylamino_uracil_reductase" reversible="false">
		<notes>
			<html:p>GENE_ASSOCIATION: YALI0D06501g</html:p>
			<html:p>PROTEIN_ASSOCIATION: YALI0D06501p: Rib7</html:p>
			<html:p>SUBSYSTEM: S_Riboflavin_Metabolism</html:p>
			<html:p>PROTEIN_CLASS: 1.1.1.302</html:p>
		</notes>
		<listOfReactants>
			<speciesReference species="M_5apru_c" stoichiometry="1.000000"/>
			<speciesReference species="M_h_c" stoichiometry="1.000000"/>
			<speciesReference species="M_nadph_c" stoichiometry="1.000000"/>
		</listOfReactants>
		<listOfProducts>
			<speciesReference species="M_5aprbu_c" stoichiometry="1.000000"/>
			<speciesReference species="M_nadp_c" stoichiometry="1.000000"/>
		</listOfProducts>
<kineticLaw>
<math xmlns="http://www.w3.org/1998/Math/MathML">
<ci>FLUX_VALUE</ci> 
</math>
<listOfParameters>
<parameter id="LOWER_BOUND" value=" 0 " units="mmol_per_gDW_per_hr"/>
<parameter id="UPPER_BOUND" value=" 1000 " units="mmol_per_gDW_per_hr"/>
<parameter id="OBJECTIVE_COEFFICIENT" value=" 0 "/>
<parameter id="FLUX_VALUE" value="0" units="mmol_per_gDW_per_hr"/>
</listOfParameters>
</kineticLaw>
	</reaction>
	<reaction id="R_APRTO2" name="R_N_acetylputrescine_oxygen_oxireductase__deaminating_" reversible="false">
		<notes>
			<html:p>GENE_ASSOCIATION: </html:p>
			<html:p>PROTEIN_ASSOCIATION: </html:p>
			<html:p>SUBSYSTEM: S_Other_Amino_Acid_Metabolism</html:p>
			<html:p>PROTEIN_CLASS: 1.4.3.4</html:p>
		</notes>
		<listOfReactants>
			<speciesReference species="M_aprut_c" stoichiometry="1.000000"/>
			<speciesReference species="M_h2o_c" stoichiometry="1.000000"/>
			<speciesReference species="M_o2_c" stoichiometry="1.000000"/>
		</listOfReactants>
		<listOfProducts>
			<speciesReference species="M_h2o2_c" stoichiometry="1.000000"/>
			<speciesReference species="M_n4abutn_c" stoichiometry="1.000000"/>
			<speciesReference species="M_nh4_c" stoichiometry="1.000000"/>
		</listOfProducts>
<kineticLaw>
<math xmlns="http://www.w3.org/1998/Math/MathML">
<ci>FLUX_VALUE</ci> 
</math>
<listOfParameters>
<parameter id="LOWER_BOUND" value=" 0 " units="mmol_per_gDW_per_hr"/>
<parameter id="UPPER_BOUND" value=" 1000 " units="mmol_per_gDW_per_hr"/>
<parameter id="OBJECTIVE_COEFFICIENT" value=" 0 "/>
<parameter id="FLUX_VALUE" value="0" units="mmol_per_gDW_per_hr"/>
</listOfParameters>
</kineticLaw>
	</reaction>
	<reaction id="R_ARAB1D1" name="R_D_arabinose_1_dehydrogenase__NAD_" reversible="false">
		<notes>
			<html:p>GENE_ASSOCIATION: YALI0F30811g </html:p>
			<html:p>PROTEIN_ASSOCIATION: YALI0F30811p: Ara1</html:p>
			<html:p>SUBSYSTEM: S_Arabinose_Metabolism</html:p>
			<html:p>PROTEIN_CLASS: 1.1.1.116 </html:p>
			<html:p>REACTION: R01574 </html:p>
		</notes>
		<listOfReactants>
			<speciesReference species="M_arab_D_c" stoichiometry="1.000000"/>
			<speciesReference species="M_nad_c" stoichiometry="1.000000"/>
		</listOfReactants>
		<listOfProducts>
			<speciesReference species="M_Dara14lac_c" stoichiometry="1.000000"/>
			<speciesReference species="M_h_c" stoichiometry="1.000000"/>
			<speciesReference species="M_nadh_c" stoichiometry="1.000000"/>
		</listOfProducts>
<kineticLaw>
<math xmlns="http://www.w3.org/1998/Math/MathML">
<ci>FLUX_VALUE</ci> 
</math>
<listOfParameters>
<parameter id="LOWER_BOUND" value=" 0 " units="mmol_per_gDW_per_hr"/>
<parameter id="UPPER_BOUND" value=" 1000 " units="mmol_per_gDW_per_hr"/>
<parameter id="OBJECTIVE_COEFFICIENT" value=" 0 "/>
<parameter id="FLUX_VALUE" value="0" units="mmol_per_gDW_per_hr"/>
</listOfParameters>
</kineticLaw>
	</reaction>
	<reaction id="R_ARAB1D2" name="R_D_arabinose_1_dehydrogenase__NADP_" reversible="false">
		<notes>
			<html:p>GENE_ASSOCIATION: YALI0A15906g</html:p>
			<html:p>PROTEIN_ASSOCIATION: YALI0A15906p: Ara1</html:p>
			<html:p>SUBSYSTEM: S_Arabinose_Metabolism</html:p>
			<html:p>PROTEIN_CLASS: 1.1.1.117</html:p>
			<html:p>REACTION: R01575 </html:p>
		</notes>
		<listOfReactants>
			<speciesReference species="M_arab_D_c" stoichiometry="1.000000"/>
			<speciesReference species="M_nadp_c" stoichiometry="1.000000"/>
		</listOfReactants>
		<listOfProducts>
			<speciesReference species="M_Dara14lac_c" stoichiometry="1.000000"/>
			<speciesReference species="M_h_c" stoichiometry="1.000000"/>
			<speciesReference species="M_nadph_c" stoichiometry="1.000000"/>
		</listOfProducts>
<kineticLaw>
<math xmlns="http://www.w3.org/1998/Math/MathML">
<ci>FLUX_VALUE</ci> 
</math>
<listOfParameters>
<parameter id="LOWER_BOUND" value=" 0 " units="mmol_per_gDW_per_hr"/>
<parameter id="UPPER_BOUND" value=" 1000 " units="mmol_per_gDW_per_hr"/>
<parameter id="OBJECTIVE_COEFFICIENT" value=" 0 "/>
<parameter id="FLUX_VALUE" value="0" units="mmol_per_gDW_per_hr"/>
</listOfParameters>
</kineticLaw>
	</reaction>
	<reaction id="R_ARABR" name="R_arabinose_reductase" reversible="false">
		<notes>
			<html:p>GENE_ASSOCIATION: YALI0D07634g </html:p>
			<html:p>PROTEIN_ASSOCIATION: YALI0D07634p: Gre3</html:p>
			<html:p>SUBSYSTEM: S_Arabinose_Metabolism</html:p>
			<html:p>PROTEIN_CLASS: 1.1.1.21</html:p>
		</notes>
		<listOfReactants>
			<speciesReference species="M_arab_L_c" stoichiometry="1.000000"/>
			<speciesReference species="M_h_c" stoichiometry="1.000000"/>
			<speciesReference species="M_nadph_c" stoichiometry="1.000000"/>
		</listOfReactants>
		<listOfProducts>
			<speciesReference species="M_abt_c" stoichiometry="1.000000"/>
			<speciesReference species="M_nadp_c" stoichiometry="1.000000"/>
		</listOfProducts>
<kineticLaw>
<math xmlns="http://www.w3.org/1998/Math/MathML">
<ci>FLUX_VALUE</ci> 
</math>
<listOfParameters>
<parameter id="LOWER_BOUND" value=" 0 " units="mmol_per_gDW_per_hr"/>
<parameter id="UPPER_BOUND" value=" 1000 " units="mmol_per_gDW_per_hr"/>
<parameter id="OBJECTIVE_COEFFICIENT" value=" 0 "/>
<parameter id="FLUX_VALUE" value="0" units="mmol_per_gDW_per_hr"/>
</listOfParameters>
</kineticLaw>
	</reaction>
	<reaction id="R_ARAB_Dt" name="R_D_arabinose_reversible_transport" reversible="true">
		<notes>
			<html:p>GENE_ASSOCIATION: </html:p>
			<html:p>PROTEIN_ASSOCIATION: </html:p>
			<html:p>SUBSYSTEM: S_Transport__Extracellular</html:p>
			<html:p>PROTEIN_CLASS: </html:p>
		</notes>
		<listOfReactants>
			<speciesReference species="M_arab_D_e" stoichiometry="1.000000"/>
		</listOfReactants>
		<listOfProducts>
			<speciesReference species="M_arab_D_c" stoichiometry="1.000000"/>
		</listOfProducts>
<kineticLaw>
<math xmlns="http://www.w3.org/1998/Math/MathML">
<ci>FLUX_VALUE</ci> 
</math>
<listOfParameters>
<parameter id="LOWER_BOUND" value=" -1000 " units="mmol_per_gDW_per_hr"/>
<parameter id="UPPER_BOUND" value=" 1000 " units="mmol_per_gDW_per_hr"/>
<parameter id="OBJECTIVE_COEFFICIENT" value=" 0 "/>
<parameter id="FLUX_VALUE" value="0" units="mmol_per_gDW_per_hr"/>
</listOfParameters>
</kineticLaw>
	</reaction>
	<reaction id="R_ARAB_Lt" name="R_L_arabinoase_extracellular_transport" reversible="true">
		<notes>
			<html:p>GENE_ASSOCIATION: </html:p>
			<html:p>PROTEIN_ASSOCIATION: </html:p>
			<html:p>SUBSYSTEM: S_Transport__Extracellular</html:p>
			<html:p>PROTEIN_CLASS: </html:p>
		</notes>
		<listOfReactants>
			<speciesReference species="M_arab_L_e" stoichiometry="1.000000"/>
		</listOfReactants>
		<listOfProducts>
			<speciesReference species="M_arab_L_c" stoichiometry="1.000000"/>
		</listOfProducts>
<kineticLaw>
<math xmlns="http://www.w3.org/1998/Math/MathML">
<ci>FLUX_VALUE</ci> 
</math>
<listOfParameters>
<parameter id="LOWER_BOUND" value=" -1000 " units="mmol_per_gDW_per_hr"/>
<parameter id="UPPER_BOUND" value=" 1000 " units="mmol_per_gDW_per_hr"/>
<parameter id="OBJECTIVE_COEFFICIENT" value=" 0 "/>
<parameter id="FLUX_VALUE" value="0" units="mmol_per_gDW_per_hr"/>
</listOfParameters>
</kineticLaw>
	</reaction>
	<reaction id="R_ARGN" name="R_arginase" reversible="false">
		<notes>
			<html:p>GENE_ASSOCIATION: YALI0E07535g</html:p>
			<html:p>PROTEIN_ASSOCIATION: YALI0E07535p: Car1</html:p>
			<html:p>SUBSYSTEM: S_Arginine_and_Proline_Metabolism</html:p>
			<html:p>PROTEIN_CLASS: 3.5.3.1</html:p>
		</notes>
		<listOfReactants>
			<speciesReference species="M_arg_L_c" stoichiometry="1.000000"/>
			<speciesReference species="M_h2o_c" stoichiometry="1.000000"/>
		</listOfReactants>
		<listOfProducts>
			<speciesReference species="M_orn_c" stoichiometry="1.000000"/>
			<speciesReference species="M_urea_c" stoichiometry="1.000000"/>
		</listOfProducts>
<kineticLaw>
<math xmlns="http://www.w3.org/1998/Math/MathML">
<ci>FLUX_VALUE</ci> 
</math>
<listOfParameters>
<parameter id="LOWER_BOUND" value=" 0 " units="mmol_per_gDW_per_hr"/>
<parameter id="UPPER_BOUND" value=" 1000 " units="mmol_per_gDW_per_hr"/>
<parameter id="OBJECTIVE_COEFFICIENT" value=" 0 "/>
<parameter id="FLUX_VALUE" value="0" units="mmol_per_gDW_per_hr"/>
</listOfParameters>
</kineticLaw>
	</reaction>
	<reaction id="R_ARGSL" name="R_argininosuccinate_lyase" reversible="true">
		<notes>
			<html:p>GENE_ASSOCIATION: YALI0D26367g</html:p>
			<html:p>PROTEIN_ASSOCIATION: YALI0D26367p: Arg4</html:p>
			<html:p>SUBSYSTEM: S_Arginine_and_Proline_Metabolism</html:p>
			<html:p>PROTEIN_CLASS: 4.3.2.1</html:p>
		</notes>
		<listOfReactants>
			<speciesReference species="M_argsuc_c" stoichiometry="1.000000"/>
		</listOfReactants>
		<listOfProducts>
			<speciesReference species="M_arg_L_c" stoichiometry="1.000000"/>
			<speciesReference species="M_fum_c" stoichiometry="1.000000"/>
		</listOfProducts>
<kineticLaw>
<math xmlns="http://www.w3.org/1998/Math/MathML">
<ci>FLUX_VALUE</ci> 
</math>
<listOfParameters>
<parameter id="LOWER_BOUND" value=" -1000 " units="mmol_per_gDW_per_hr"/>
<parameter id="UPPER_BOUND" value=" 1000 " units="mmol_per_gDW_per_hr"/>
<parameter id="OBJECTIVE_COEFFICIENT" value=" 0 "/>
<parameter id="FLUX_VALUE" value="0" units="mmol_per_gDW_per_hr"/>
</listOfParameters>
</kineticLaw>
	</reaction>
	<reaction id="R_ARGSSr" name="R_argininosuccinate_synthase__reversible" reversible="true">
		<notes>
			<html:p>GENE_ASSOCIATION: </html:p>
			<html:p>PROTEIN_ASSOCIATION: ?:Arg1</html:p>
			<html:p>SUBSYSTEM: S_Arginine_and_Proline_Metabolism</html:p>
			<html:p>PROTEIN_CLASS: 6.3.4.5</html:p>
		</notes>
		<listOfReactants>
			<speciesReference species="M_asp_L_c" stoichiometry="1.000000"/>
			<speciesReference species="M_atp_c" stoichiometry="1.000000"/>
			<speciesReference species="M_citr_L_c" stoichiometry="1.000000"/>
		</listOfReactants>
		<listOfProducts>
			<speciesReference species="M_amp_c" stoichiometry="1.000000"/>
			<speciesReference species="M_argsuc_c" stoichiometry="1.000000"/>
			<speciesReference species="M_h_c" stoichiometry="1.000000"/>
			<speciesReference species="M_ppi_c" stoichiometry="1.000000"/>
		</listOfProducts>
<kineticLaw>
<math xmlns="http://www.w3.org/1998/Math/MathML">
<ci>FLUX_VALUE</ci> 
</math>
<listOfParameters>
<parameter id="LOWER_BOUND" value=" -1000 " units="mmol_per_gDW_per_hr"/>
<parameter id="UPPER_BOUND" value=" 1000 " units="mmol_per_gDW_per_hr"/>
<parameter id="OBJECTIVE_COEFFICIENT" value=" 0 "/>
<parameter id="FLUX_VALUE" value="0" units="mmol_per_gDW_per_hr"/>
</listOfParameters>
</kineticLaw>
	</reaction>
	<reaction id="R_ARGTRS" name="R_Arginyl_tRNA_synthetase" reversible="false">
		<notes>
			<html:p>GENE_ASSOCIATION: YALI0E17985g</html:p>
			<html:p>PROTEIN_ASSOCIATION: YALI0E17985p: Msr2</html:p>
			<html:p>SUBSYSTEM: S_Arginine_and_Proline_Metabolism</html:p>
			<html:p>PROTEIN_CLASS: 6.1.1.19</html:p>
		</notes>
		<listOfReactants>
			<speciesReference species="M_arg_L_c" stoichiometry="1.000000"/>
			<speciesReference species="M_atp_c" stoichiometry="1.000000"/>
			<speciesReference species="M_trnaarg_c" stoichiometry="1.000000"/>
		</listOfReactants>
		<listOfProducts>
			<speciesReference species="M_amp_c" stoichiometry="1.000000"/>
			<speciesReference species="M_argtrna_c" stoichiometry="1.000000"/>
			<speciesReference species="M_ppi_c" stoichiometry="1.000000"/>
		</listOfProducts>
<kineticLaw>
<math xmlns="http://www.w3.org/1998/Math/MathML">
<ci>FLUX_VALUE</ci> 
</math>
<listOfParameters>
<parameter id="LOWER_BOUND" value=" 0 " units="mmol_per_gDW_per_hr"/>
<parameter id="UPPER_BOUND" value=" 1000 " units="mmol_per_gDW_per_hr"/>
<parameter id="OBJECTIVE_COEFFICIENT" value=" 0 "/>
<parameter id="FLUX_VALUE" value="0" units="mmol_per_gDW_per_hr"/>
</listOfParameters>
</kineticLaw>
	</reaction>
	<reaction id="R_ARGTRSm" name="R_Arginyl_tRNA_synthetase__mitochondrial" reversible="false">
		<notes>
			<html:p>GENE_ASSOCIATION: YALI0E17985g</html:p>
			<html:p>PROTEIN_ASSOCIATION: YALI0E17985p: Msr1-m</html:p>
			<html:p>SUBSYSTEM: S_Arginine_and_Proline_Metabolism</html:p>
			<html:p>PROTEIN_CLASS: 6.1.1.19</html:p>
		</notes>
		<listOfReactants>
			<speciesReference species="M_arg_L_m" stoichiometry="1.000000"/>
			<speciesReference species="M_atp_m" stoichiometry="1.000000"/>
			<speciesReference species="M_trnaarg_m" stoichiometry="1.000000"/>
		</listOfReactants>
		<listOfProducts>
			<speciesReference species="M_amp_m" stoichiometry="1.000000"/>
			<speciesReference species="M_argtrna_m" stoichiometry="1.000000"/>
			<speciesReference species="M_ppi_m" stoichiometry="1.000000"/>
		</listOfProducts>
<kineticLaw>
<math xmlns="http://www.w3.org/1998/Math/MathML">
<ci>FLUX_VALUE</ci> 
</math>
<listOfParameters>
<parameter id="LOWER_BOUND" value=" 0 " units="mmol_per_gDW_per_hr"/>
<parameter id="UPPER_BOUND" value=" 1000 " units="mmol_per_gDW_per_hr"/>
<parameter id="OBJECTIVE_COEFFICIENT" value=" 0 "/>
<parameter id="FLUX_VALUE" value="0" units="mmol_per_gDW_per_hr"/>
</listOfParameters>
</kineticLaw>
	</reaction>
	<reaction id="R_ARGt2m" name="R_arginine_mitochondrial_transport_via_proton_symport" reversible="true">
		<notes>
			<html:p>GENE_ASSOCIATION: </html:p>
			<html:p>PROTEIN_ASSOCIATION: </html:p>
			<html:p>SUBSYSTEM: S_Transport__Mitochondrial</html:p>
			<html:p>PROTEIN_CLASS: </html:p>
		</notes>
		<listOfReactants>
			<speciesReference species="M_arg_L_c" stoichiometry="1.000000"/>
			<speciesReference species="M_h_c" stoichiometry="1.000000"/>
		</listOfReactants>
		<listOfProducts>
			<speciesReference species="M_arg_L_m" stoichiometry="1.000000"/>
			<speciesReference species="M_h_m" stoichiometry="1.000000"/>
		</listOfProducts>
<kineticLaw>
<math xmlns="http://www.w3.org/1998/Math/MathML">
<ci>FLUX_VALUE</ci> 
</math>
<listOfParameters>
<parameter id="LOWER_BOUND" value=" -1000 " units="mmol_per_gDW_per_hr"/>
<parameter id="UPPER_BOUND" value=" 1000 " units="mmol_per_gDW_per_hr"/>
<parameter id="OBJECTIVE_COEFFICIENT" value=" 0 "/>
<parameter id="FLUX_VALUE" value="0" units="mmol_per_gDW_per_hr"/>
</listOfParameters>
</kineticLaw>
	</reaction>
	<reaction id="R_ARGt2r" name="R_L_arganine_reversible_transport_via_proton_symport" reversible="true">
		<notes>
			<html:p>GENE_ASSOCIATION: (YALI0B16522g) or (YALI0B19338g) or (YALI0B19338g )</html:p>
			<html:p>PROTEIN_ASSOCIATION: (YALI0B16522p: Gap1 ) or (YALI0B19338p: Can1 ) or (YALI0B19338p: Alp1 )</html:p>
			<html:p>SUBSYSTEM: S_Transport__Extracellular</html:p>
			<html:p>PROTEIN_CLASS: </html:p>
		</notes>
		<listOfReactants>
			<speciesReference species="M_arg_L_e" stoichiometry="1.000000"/>
			<speciesReference species="M_h_e" stoichiometry="1.000000"/>
		</listOfReactants>
		<listOfProducts>
			<speciesReference species="M_arg_L_c" stoichiometry="1.000000"/>
			<speciesReference species="M_h_c" stoichiometry="1.000000"/>
		</listOfProducts>
<kineticLaw>
<math xmlns="http://www.w3.org/1998/Math/MathML">
<ci>FLUX_VALUE</ci> 
</math>
<listOfParameters>
<parameter id="LOWER_BOUND" value=" -1000 " units="mmol_per_gDW_per_hr"/>
<parameter id="UPPER_BOUND" value=" 1000 " units="mmol_per_gDW_per_hr"/>
<parameter id="OBJECTIVE_COEFFICIENT" value=" 0 "/>
<parameter id="FLUX_VALUE" value="0" units="mmol_per_gDW_per_hr"/>
</listOfParameters>
</kineticLaw>
	</reaction>
	<reaction id="R_ARMT" name="R_hnRNP_arginine_N_methyltransferase" reversible="false">
		<notes>
			<html:p>GENE_ASSOCIATION: YALI0E18282g</html:p>
			<html:p>PROTEIN_ASSOCIATION: YALI0E18282p: Hmt1</html:p>
			<html:p>SUBSYSTEM: S_Histidine_Metabolism</html:p>
			<html:p>PROTEIN_CLASS: </html:p>
		</notes>
		<listOfReactants>
			<speciesReference species="M_amet_c" stoichiometry="1.000000"/>
			<speciesReference species="M_his_L_c" stoichiometry="1.000000"/>
		</listOfReactants>
		<listOfProducts>
			<speciesReference species="M_NPmehis_c" stoichiometry="1.000000"/>
			<speciesReference species="M_ahcys_c" stoichiometry="1.000000"/>
			<speciesReference species="M_h_c" stoichiometry="1.000000"/>
		</listOfProducts>
<kineticLaw>
<math xmlns="http://www.w3.org/1998/Math/MathML">
<ci>FLUX_VALUE</ci> 
</math>
<listOfParameters>
<parameter id="LOWER_BOUND" value=" 0 " units="mmol_per_gDW_per_hr"/>
<parameter id="UPPER_BOUND" value=" 1000 " units="mmol_per_gDW_per_hr"/>
<parameter id="OBJECTIVE_COEFFICIENT" value=" 0 "/>
<parameter id="FLUX_VALUE" value="0" units="mmol_per_gDW_per_hr"/>
</listOfParameters>
</kineticLaw>
	</reaction>
	<reaction id="R_ASADi" name="R_aspartate_semialdehyde_dehydrogenase__irreversible" reversible="false">
		<notes>
			<html:p>GENE_ASSOCIATION: YALI0D13596g</html:p>
			<html:p>PROTEIN_ASSOCIATION: YALI0D13596p: Hom2</html:p>
			<html:p>SUBSYSTEM: S_Alanine_and_Aspartate_Metabolism</html:p>
			<html:p>PROTEIN_CLASS: 1.2.1.11</html:p>
		</notes>
		<listOfReactants>
			<speciesReference species="M_4pasp_c" stoichiometry="1.000000"/>
			<speciesReference species="M_h_c" stoichiometry="1.000000"/>
			<speciesReference species="M_nadph_c" stoichiometry="1.000000"/>
		</listOfReactants>
		<listOfProducts>
			<speciesReference species="M_aspsa_c" stoichiometry="1.000000"/>
			<speciesReference species="M_nadp_c" stoichiometry="1.000000"/>
			<speciesReference species="M_pi_c" stoichiometry="1.000000"/>
		</listOfProducts>
<kineticLaw>
<math xmlns="http://www.w3.org/1998/Math/MathML">
<ci>FLUX_VALUE</ci> 
</math>
<listOfParameters>
<parameter id="LOWER_BOUND" value=" 0 " units="mmol_per_gDW_per_hr"/>
<parameter id="UPPER_BOUND" value=" 1000 " units="mmol_per_gDW_per_hr"/>
<parameter id="OBJECTIVE_COEFFICIENT" value=" 0 "/>
<parameter id="FLUX_VALUE" value="0" units="mmol_per_gDW_per_hr"/>
</listOfParameters>
</kineticLaw>
	</reaction>
	<reaction id="R_ASNS1" name="R_asparagine_synthase__glutamine_hydrolysing_" reversible="false">
		<notes>
			<html:p>GENE_ASSOCIATION: (YALI0A13387g) or  (YALI0F28149g)</html:p>
			<html:p>PROTEIN_ASSOCIATION: (YALI0A13387p: Asn2 ) or (YALI0F28149p: Asn3 )</html:p>
			<html:p>SUBSYSTEM: S_Alanine_and_Aspartate_Metabolism</html:p>
			<html:p>PROTEIN_CLASS: 6.3.5.4</html:p>
		</notes>
		<listOfReactants>
			<speciesReference species="M_asp_L_c" stoichiometry="1.000000"/>
			<speciesReference species="M_atp_c" stoichiometry="1.000000"/>
			<speciesReference species="M_gln_L_c" stoichiometry="1.000000"/>
			<speciesReference species="M_h2o_c" stoichiometry="1.000000"/>
		</listOfReactants>
		<listOfProducts>
			<speciesReference species="M_amp_c" stoichiometry="1.000000"/>
			<speciesReference species="M_asn_L_c" stoichiometry="1.000000"/>
			<speciesReference species="M_glu_L_c" stoichiometry="1.000000"/>
			<speciesReference species="M_h_c" stoichiometry="1.000000"/>
			<speciesReference species="M_ppi_c" stoichiometry="1.000000"/>
		</listOfProducts>
<kineticLaw>
<math xmlns="http://www.w3.org/1998/Math/MathML">
<ci>FLUX_VALUE</ci> 
</math>
<listOfParameters>
<parameter id="LOWER_BOUND" value=" 0 " units="mmol_per_gDW_per_hr"/>
<parameter id="UPPER_BOUND" value=" 1000 " units="mmol_per_gDW_per_hr"/>
<parameter id="OBJECTIVE_COEFFICIENT" value=" 0 "/>
<parameter id="FLUX_VALUE" value="0" units="mmol_per_gDW_per_hr"/>
</listOfParameters>
</kineticLaw>
	</reaction>
	<reaction id="R_ASNTRS" name="R_Asparaginyl_tRNA_synthetase" reversible="false">
		<notes>
			<html:p>GENE_ASSOCIATION:(YALI0E04939g) and (YALI0E05005g)</html:p>
			<html:p>PROTEIN_ASSOCIATION: YALI0E04939p and YALI0E05005p: Ded81</html:p>
			<html:p>SUBSYSTEM: S_Asparagine_metabolism</html:p>
			<html:p>PROTEIN_CLASS: 6.1.1.22</html:p>
		</notes>
		<listOfReactants>
			<speciesReference species="M_asn_L_c" stoichiometry="1.000000"/>
			<speciesReference species="M_atp_c" stoichiometry="1.000000"/>
			<speciesReference species="M_trnaasn_c" stoichiometry="1.000000"/>
		</listOfReactants>
		<listOfProducts>
			<speciesReference species="M_amp_c" stoichiometry="1.000000"/>
			<speciesReference species="M_asntrna_c" stoichiometry="1.000000"/>
			<speciesReference species="M_ppi_c" stoichiometry="1.000000"/>
		</listOfProducts>
<kineticLaw>
<math xmlns="http://www.w3.org/1998/Math/MathML">
<ci>FLUX_VALUE</ci> 
</math>
<listOfParameters>
<parameter id="LOWER_BOUND" value=" 0 " units="mmol_per_gDW_per_hr"/>
<parameter id="UPPER_BOUND" value=" 1000 " units="mmol_per_gDW_per_hr"/>
<parameter id="OBJECTIVE_COEFFICIENT" value=" 0 "/>
<parameter id="FLUX_VALUE" value="0" units="mmol_per_gDW_per_hr"/>
</listOfParameters>
</kineticLaw>
	</reaction>
	<reaction id="R_ASNTRSm" name="R_asparaginyl_tRNA_synthetase__miotchondrial" reversible="false">
		<notes>
			<html:p>GENE_ASSOCIATION: YALI0E04939g</html:p>
			<html:p>PROTEIN_ASSOCIATION: YALI0E04939p: Ded82-m</html:p>
			<html:p>SUBSYSTEM: S_Asparagine_metabolism</html:p>
			<html:p>PROTEIN_CLASS: 6.1.1.22</html:p>
		</notes>
		<listOfReactants>
			<speciesReference species="M_asn_L_m" stoichiometry="1.000000"/>
			<speciesReference species="M_atp_m" stoichiometry="1.000000"/>
			<speciesReference species="M_trnaasn_m" stoichiometry="1.000000"/>
		</listOfReactants>
		<listOfProducts>
			<speciesReference species="M_amp_m" stoichiometry="1.000000"/>
			<speciesReference species="M_asntrna_m" stoichiometry="1.000000"/>
			<speciesReference species="M_ppi_m" stoichiometry="1.000000"/>
		</listOfProducts>
<kineticLaw>
<math xmlns="http://www.w3.org/1998/Math/MathML">
<ci>FLUX_VALUE</ci> 
</math>
<listOfParameters>
<parameter id="LOWER_BOUND" value=" 0 " units="mmol_per_gDW_per_hr"/>
<parameter id="UPPER_BOUND" value=" 1000 " units="mmol_per_gDW_per_hr"/>
<parameter id="OBJECTIVE_COEFFICIENT" value=" 0 "/>
<parameter id="FLUX_VALUE" value="0" units="mmol_per_gDW_per_hr"/>
</listOfParameters>
</kineticLaw>
	</reaction>
	<reaction id="R_ASNt2m" name="R_asparagine_mitochondrial_transport_via_proton_transport" reversible="true">
		<notes>
			<html:p>GENE_ASSOCIATION: </html:p>
			<html:p>PROTEIN_ASSOCIATION: </html:p>
			<html:p>SUBSYSTEM: S_Transport__Mitochondrial</html:p>
			<html:p>PROTEIN_CLASS: </html:p>
		</notes>
		<listOfReactants>
			<speciesReference species="M_asn_L_c" stoichiometry="1.000000"/>
			<speciesReference species="M_h_c" stoichiometry="1.000000"/>
		</listOfReactants>
		<listOfProducts>
			<speciesReference species="M_asn_L_m" stoichiometry="1.000000"/>
			<speciesReference species="M_h_m" stoichiometry="1.000000"/>
		</listOfProducts>
<kineticLaw>
<math xmlns="http://www.w3.org/1998/Math/MathML">
<ci>FLUX_VALUE</ci> 
</math>
<listOfParameters>
<parameter id="LOWER_BOUND" value=" -1000 " units="mmol_per_gDW_per_hr"/>
<parameter id="UPPER_BOUND" value=" 1000 " units="mmol_per_gDW_per_hr"/>
<parameter id="OBJECTIVE_COEFFICIENT" value=" 0 "/>
<parameter id="FLUX_VALUE" value="0" units="mmol_per_gDW_per_hr"/>
</listOfParameters>
</kineticLaw>
	</reaction>
	<reaction id="R_ASNt2r" name="R_L_asparagine_reversible_transport_via_proton_symport" reversible="true">
		<notes>
			<html:p>GENE_ASSOCIATION: (YALI0B16522g) or (YALI0C00451g)</html:p>
			<html:p>PROTEIN_ASSOCIATION: (YALI0B16522p: Gap1 ) or (YALI0C00451p: Dip5 )</html:p>
			<html:p>SUBSYSTEM: S_Transport__Extracellular</html:p>
			<html:p>PROTEIN_CLASS: </html:p>
		</notes>
		<listOfReactants>
			<speciesReference species="M_asn_L_e" stoichiometry="1.000000"/>
			<speciesReference species="M_h_e" stoichiometry="1.000000"/>
		</listOfReactants>
		<listOfProducts>
			<speciesReference species="M_asn_L_c" stoichiometry="1.000000"/>
			<speciesReference species="M_h_c" stoichiometry="1.000000"/>
		</listOfProducts>
<kineticLaw>
<math xmlns="http://www.w3.org/1998/Math/MathML">
<ci>FLUX_VALUE</ci> 
</math>
<listOfParameters>
<parameter id="LOWER_BOUND" value=" -1000 " units="mmol_per_gDW_per_hr"/>
<parameter id="UPPER_BOUND" value=" 1000 " units="mmol_per_gDW_per_hr"/>
<parameter id="OBJECTIVE_COEFFICIENT" value=" 0 "/>
<parameter id="FLUX_VALUE" value="0" units="mmol_per_gDW_per_hr"/>
</listOfParameters>
</kineticLaw>
	</reaction>
	<reaction id="R_ASP1DC" name="R_aspartate_1_decarboxylase" reversible="false">
		<notes>
			<html:p>GENE_ASSOCIATION: </html:p>
			<html:p>PROTEIN_ASSOCIATION: </html:p>
			<html:p>SUBSYSTEM: S_Pantothenate_and_CoA_Biosynthesis</html:p>
			<html:p>PROTEIN_CLASS: 4.1.1.11</html:p>
		</notes>
		<listOfReactants>
			<speciesReference species="M_asp_L_c" stoichiometry="1.000000"/>
			<speciesReference species="M_h_c" stoichiometry="1.000000"/>
		</listOfReactants>
		<listOfProducts>
			<speciesReference species="M_ala_B_c" stoichiometry="1.000000"/>
			<speciesReference species="M_co2_c" stoichiometry="1.000000"/>
		</listOfProducts>
<kineticLaw>
<math xmlns="http://www.w3.org/1998/Math/MathML">
<ci>FLUX_VALUE</ci> 
</math>
<listOfParameters>
<parameter id="LOWER_BOUND" value=" 0 " units="mmol_per_gDW_per_hr"/>
<parameter id="UPPER_BOUND" value=" 1000 " units="mmol_per_gDW_per_hr"/>
<parameter id="OBJECTIVE_COEFFICIENT" value=" 0 "/>
<parameter id="FLUX_VALUE" value="0" units="mmol_per_gDW_per_hr"/>
</listOfParameters>
</kineticLaw>
	</reaction>
	<reaction id="R_ASPCTn" name="R_aspartate_carbamoyltransferase__nuclear" reversible="false">
		<notes>
			<html:p>GENE_ASSOCIATION: YALI0E09493g</html:p>
			<html:p>PROTEIN_ASSOCIATION: YALI0E09493p: Ura2-n</html:p>
			<html:p>SUBSYSTEM: S_Purine_and_Pyrimidine_Biosynthesis</html:p>
			<html:p>PROTEIN_CLASS: 2.1.3.2</html:p>
		</notes>
		<listOfReactants>
			<speciesReference species="M_asp_L_n" stoichiometry="1.000000"/>
			<speciesReference species="M_cbp_n" stoichiometry="1.000000"/>
		</listOfReactants>
		<listOfProducts>
			<speciesReference species="M_cbasp_n" stoichiometry="1.000000"/>
			<speciesReference species="M_h_n" stoichiometry="1.000000"/>
			<speciesReference species="M_pi_n" stoichiometry="1.000000"/>
		</listOfProducts>
<kineticLaw>
<math xmlns="http://www.w3.org/1998/Math/MathML">
<ci>FLUX_VALUE</ci> 
</math>
<listOfParameters>
<parameter id="LOWER_BOUND" value=" 0 " units="mmol_per_gDW_per_hr"/>
<parameter id="UPPER_BOUND" value=" 1000 " units="mmol_per_gDW_per_hr"/>
<parameter id="OBJECTIVE_COEFFICIENT" value=" 0 "/>
<parameter id="FLUX_VALUE" value="0" units="mmol_per_gDW_per_hr"/>
</listOfParameters>
</kineticLaw>
	</reaction>
	<reaction id="R_ASPGLUtp" name="R_aspartate_glutamate_peroxisomal_shuttle" reversible="true">
		<notes>
			<html:p>GENE_ASSOCIATION: </html:p>
			<html:p>PROTEIN_ASSOCIATION: </html:p>
			<html:p>SUBSYSTEM: S_Transport__Peroxisomal</html:p>
			<html:p>PROTEIN_CLASS: </html:p>
		</notes>
		<listOfReactants>
			<speciesReference species="M_asp_L_c" stoichiometry="1.000000"/>
			<speciesReference species="M_glu_L_x" stoichiometry="1.000000"/>
		</listOfReactants>
		<listOfProducts>
			<speciesReference species="M_glu_L_c" stoichiometry="1.000000"/>
			<speciesReference species="M_asp_L_x" stoichiometry="1.000000"/>
		</listOfProducts>
<kineticLaw>
<math xmlns="http://www.w3.org/1998/Math/MathML">
<ci>FLUX_VALUE</ci> 
</math>
<listOfParameters>
<parameter id="LOWER_BOUND" value=" -1000 " units="mmol_per_gDW_per_hr"/>
<parameter id="UPPER_BOUND" value=" 1000 " units="mmol_per_gDW_per_hr"/>
<parameter id="OBJECTIVE_COEFFICIENT" value=" 0 "/>
<parameter id="FLUX_VALUE" value="0" units="mmol_per_gDW_per_hr"/>
</listOfParameters>
</kineticLaw>
	</reaction>
	<reaction id="R_ASPKi" name="R_aspartate_kinase__irreversible" reversible="false">
		<notes>
			<html:p>GENE_ASSOCIATION: YALI0D11704g</html:p>
			<html:p>PROTEIN_ASSOCIATION: YALI0D11704p: Hom3</html:p>
			<html:p>SUBSYSTEM: S_Alanine_and_Aspartate_Metabolism</html:p>
			<html:p>PROTEIN_CLASS: 2.7.2.4</html:p>
		</notes>
		<listOfReactants>
			<speciesReference species="M_asp_L_c" stoichiometry="1.000000"/>
			<speciesReference species="M_atp_c" stoichiometry="1.000000"/>
		</listOfReactants>
		<listOfProducts>
			<speciesReference species="M_4pasp_c" stoichiometry="1.000000"/>
			<speciesReference species="M_adp_c" stoichiometry="1.000000"/>
		</listOfProducts>
<kineticLaw>
<math xmlns="http://www.w3.org/1998/Math/MathML">
<ci>FLUX_VALUE</ci> 
</math>
<listOfParameters>
<parameter id="LOWER_BOUND" value=" 0 " units="mmol_per_gDW_per_hr"/>
<parameter id="UPPER_BOUND" value=" 1000 " units="mmol_per_gDW_per_hr"/>
<parameter id="OBJECTIVE_COEFFICIENT" value=" 0 "/>
<parameter id="FLUX_VALUE" value="0" units="mmol_per_gDW_per_hr"/>
</listOfParameters>
</kineticLaw>
	</reaction>
	<reaction id="R_ASPOcm" name="R_aspartate_oxidase" reversible="false">
		<notes>
			<html:p>GENE_ASSOCIATION: </html:p>
			<html:p>PROTEIN_ASSOCIATION: </html:p>
			<html:p>SUBSYSTEM: S_Folate_Metabolism</html:p>
			<html:p>PROTEIN_CLASS:1.4.1.21 </html:p>
		</notes>
		<listOfReactants>
			<speciesReference species="M_asp_L_c" stoichiometry="1.000000"/>
			<speciesReference species="M_fad_m" stoichiometry="1.000000"/>
		</listOfReactants>
		<listOfProducts>
			<speciesReference species="M_iasp_c" stoichiometry="1.000000"/>
			<speciesReference species="M_fadh2_m" stoichiometry="1.000000"/>
		</listOfProducts>
<kineticLaw>
<math xmlns="http://www.w3.org/1998/Math/MathML">
<ci>FLUX_VALUE</ci> 
</math>
<listOfParameters>
<parameter id="LOWER_BOUND" value=" 0 " units="mmol_per_gDW_per_hr"/>
<parameter id="UPPER_BOUND" value=" 1000 " units="mmol_per_gDW_per_hr"/>
<parameter id="OBJECTIVE_COEFFICIENT" value=" 0 "/>
<parameter id="FLUX_VALUE" value="0" units="mmol_per_gDW_per_hr"/>
</listOfParameters>
</kineticLaw>
	</reaction>
	<reaction id="R_ASPTA" name="R_aspartate_transaminase" reversible="true">
		<notes>
			<html:p>GENE_ASSOCIATION: YALI0F29337g </html:p>
			<html:p>PROTEIN_ASSOCIATION: YALI0F29337p: Aat2</html:p>
			<html:p>SUBSYSTEM: S_Alanine_and_Aspartate_Metabolism</html:p>
			<html:p>PROTEIN_CLASS: 2.6.1.1</html:p>
		</notes>
		<listOfReactants>
			<speciesReference species="M_akg_c" stoichiometry="1.000000"/>
			<speciesReference species="M_asp_L_c" stoichiometry="1.000000"/>
		</listOfReactants>
		<listOfProducts>
			<speciesReference species="M_glu_L_c" stoichiometry="1.000000"/>
			<speciesReference species="M_oaa_c" stoichiometry="1.000000"/>
		</listOfProducts>
<kineticLaw>
<math xmlns="http://www.w3.org/1998/Math/MathML">
<ci>FLUX_VALUE</ci> 
</math>
<listOfParameters>
<parameter id="LOWER_BOUND" value=" -1000 " units="mmol_per_gDW_per_hr"/>
<parameter id="UPPER_BOUND" value=" 1000 " units="mmol_per_gDW_per_hr"/>
<parameter id="OBJECTIVE_COEFFICIENT" value=" 0 "/>
<parameter id="FLUX_VALUE" value="0" units="mmol_per_gDW_per_hr"/>
</listOfParameters>
</kineticLaw>
	</reaction>
	<reaction id="R_ASPTAm" name="R_aspartate_transaminase" reversible="true">
		<notes>
			<html:p>GENE_ASSOCIATION: (YALI0B02178g and YALI0F29337g )</html:p>
			<html:p>PROTEIN_ASSOCIATION: YALI0B02178p: Aat1 and YALI0F29337p: Aat2</html:p>
			<html:p>SUBSYSTEM: S_Alanine_and_Aspartate_Metabolism</html:p>
			<html:p>PROTEIN_CLASS: 2.6.1.1</html:p>
		</notes>
		<listOfReactants>
			<speciesReference species="M_akg_m" stoichiometry="1.000000"/>
			<speciesReference species="M_asp_L_m" stoichiometry="1.000000"/>
		</listOfReactants>
		<listOfProducts>
			<speciesReference species="M_glu_L_m" stoichiometry="1.000000"/>
			<speciesReference species="M_oaa_m" stoichiometry="1.000000"/>
		</listOfProducts>
<kineticLaw>
<math xmlns="http://www.w3.org/1998/Math/MathML">
<ci>FLUX_VALUE</ci> 
</math>
<listOfParameters>
<parameter id="LOWER_BOUND" value=" -1000 " units="mmol_per_gDW_per_hr"/>
<parameter id="UPPER_BOUND" value=" 1000 " units="mmol_per_gDW_per_hr"/>
<parameter id="OBJECTIVE_COEFFICIENT" value=" 0 "/>
<parameter id="FLUX_VALUE" value="0" units="mmol_per_gDW_per_hr"/>
</listOfParameters>
</kineticLaw>
	</reaction>
	<reaction id="R_ASPTAp" name="R_aspartate_transaminase__peroxisomal" reversible="true">
		<notes>
			<html:p>GENE_ASSOCIATION: YALI0F29337g </html:p>
			<html:p>PROTEIN_ASSOCIATION: YALI0F29337p: Aat2-p</html:p>
			<html:p>SUBSYSTEM: S_Alanine_and_Aspartate_Metabolism</html:p>
			<html:p>PROTEIN_CLASS: 2.6.1.1</html:p>
		</notes>
		<listOfReactants>
			<speciesReference species="M_akg_x" stoichiometry="1.000000"/>
			<speciesReference species="M_asp_L_x" stoichiometry="1.000000"/>
		</listOfReactants>
		<listOfProducts>
			<speciesReference species="M_glu_L_x" stoichiometry="1.000000"/>
			<speciesReference species="M_oaa_x" stoichiometry="1.000000"/>
		</listOfProducts>
<kineticLaw>
<math xmlns="http://www.w3.org/1998/Math/MathML">
<ci>FLUX_VALUE</ci> 
</math>
<listOfParameters>
<parameter id="LOWER_BOUND" value=" -1000 " units="mmol_per_gDW_per_hr"/>
<parameter id="UPPER_BOUND" value=" 1000 " units="mmol_per_gDW_per_hr"/>
<parameter id="OBJECTIVE_COEFFICIENT" value=" 0 "/>
<parameter id="FLUX_VALUE" value="0" units="mmol_per_gDW_per_hr"/>
</listOfParameters>
</kineticLaw>
	</reaction>
	<reaction id="R_ASPTRS" name="R_Aspartyl_tRNA_synthetase" reversible="false">
		<notes>
			<html:p>GENE_ASSOCIATION: YALI0D22264g</html:p>
			<html:p>PROTEIN_ASSOCIATION: YALI0D22264p: Dps1</html:p>
			<html:p>SUBSYSTEM: S_Alanine_and_Aspartate_Metabolism</html:p>
			<html:p>PROTEIN_CLASS: 6.1.1.12</html:p>
		</notes>
		<listOfReactants>
			<speciesReference species="M_asp_L_c" stoichiometry="1.000000"/>
			<speciesReference species="M_atp_c" stoichiometry="1.000000"/>
			<speciesReference species="M_trnaasp_c" stoichiometry="1.000000"/>
		</listOfReactants>
		<listOfProducts>
			<speciesReference species="M_amp_c" stoichiometry="1.000000"/>
			<speciesReference species="M_asptrna_c" stoichiometry="1.000000"/>
			<speciesReference species="M_ppi_c" stoichiometry="1.000000"/>
		</listOfProducts>
<kineticLaw>
<math xmlns="http://www.w3.org/1998/Math/MathML">
<ci>FLUX_VALUE</ci> 
</math>
<listOfParameters>
<parameter id="LOWER_BOUND" value=" 0 " units="mmol_per_gDW_per_hr"/>
<parameter id="UPPER_BOUND" value=" 1000 " units="mmol_per_gDW_per_hr"/>
<parameter id="OBJECTIVE_COEFFICIENT" value=" 0 "/>
<parameter id="FLUX_VALUE" value="0" units="mmol_per_gDW_per_hr"/>
</listOfParameters>
</kineticLaw>
	</reaction>
	<reaction id="R_ASPTRSm" name="R_Aspartyl_tRNA_synthetase__mitochondrial" reversible="false">
		<notes>
			<html:p>GENE_ASSOCIATION: YALI0F26433g</html:p>
			<html:p>PROTEIN_ASSOCIATION: YALI0F26433p: Msd1-m</html:p>
			<html:p>SUBSYSTEM: S_Alanine_and_Aspartate_Metabolism</html:p>
			<html:p>PROTEIN_CLASS: 6.1.1.12</html:p>
		</notes>
		<listOfReactants>
			<speciesReference species="M_asp_L_m" stoichiometry="1.000000"/>
			<speciesReference species="M_atp_m" stoichiometry="1.000000"/>
			<speciesReference species="M_trnaasp_m" stoichiometry="1.000000"/>
		</listOfReactants>
		<listOfProducts>
			<speciesReference species="M_amp_m" stoichiometry="1.000000"/>
			<speciesReference species="M_asptrna_m" stoichiometry="1.000000"/>
			<speciesReference species="M_ppi_m" stoichiometry="1.000000"/>
		</listOfProducts>
<kineticLaw>
<math xmlns="http://www.w3.org/1998/Math/MathML">
<ci>FLUX_VALUE</ci> 
</math>
<listOfParameters>
<parameter id="LOWER_BOUND" value=" 0 " units="mmol_per_gDW_per_hr"/>
<parameter id="UPPER_BOUND" value=" 1000 " units="mmol_per_gDW_per_hr"/>
<parameter id="OBJECTIVE_COEFFICIENT" value=" 0 "/>
<parameter id="FLUX_VALUE" value="0" units="mmol_per_gDW_per_hr"/>
</listOfParameters>
</kineticLaw>
	</reaction>
	<reaction id="R_ASPt2m" name="R_aspartate_mitochondrial_transport_via_proton_symport" reversible="true">
		<notes>
			<html:p>GENE_ASSOCIATION: </html:p>
			<html:p>PROTEIN_ASSOCIATION: </html:p>
			<html:p>SUBSYSTEM: S_Transport__Mitochondrial</html:p>
			<html:p>PROTEIN_CLASS: </html:p>
		</notes>
		<listOfReactants>
			<speciesReference species="M_asp_L_c" stoichiometry="1.000000"/>
			<speciesReference species="M_h_c" stoichiometry="1.000000"/>
		</listOfReactants>
		<listOfProducts>
			<speciesReference species="M_asp_L_m" stoichiometry="1.000000"/>
			<speciesReference species="M_h_m" stoichiometry="1.000000"/>
		</listOfProducts>
<kineticLaw>
<math xmlns="http://www.w3.org/1998/Math/MathML">
<ci>FLUX_VALUE</ci> 
</math>
<listOfParameters>
<parameter id="LOWER_BOUND" value=" -1000 " units="mmol_per_gDW_per_hr"/>
<parameter id="UPPER_BOUND" value=" 1000 " units="mmol_per_gDW_per_hr"/>
<parameter id="OBJECTIVE_COEFFICIENT" value=" 0 "/>
<parameter id="FLUX_VALUE" value="0" units="mmol_per_gDW_per_hr"/>
</listOfParameters>
</kineticLaw>
	</reaction>
	<reaction id="R_ASPt2n" name="R_aspartate_nuclear_transport_via_proton_symport" reversible="true">
		<notes>
			<html:p>GENE_ASSOCIATION: </html:p>
			<html:p>PROTEIN_ASSOCIATION: </html:p>
			<html:p>SUBSYSTEM: S_Transport__Nuclear</html:p>
			<html:p>PROTEIN_CLASS: </html:p>
		</notes>
		<listOfReactants>
			<speciesReference species="M_asp_L_c" stoichiometry="1.000000"/>
			<speciesReference species="M_h_c" stoichiometry="1.000000"/>
		</listOfReactants>
		<listOfProducts>
			<speciesReference species="M_asp_L_n" stoichiometry="1.000000"/>
			<speciesReference species="M_h_n" stoichiometry="1.000000"/>
		</listOfProducts>
<kineticLaw>
<math xmlns="http://www.w3.org/1998/Math/MathML">
<ci>FLUX_VALUE</ci> 
</math>
<listOfParameters>
<parameter id="LOWER_BOUND" value=" -1000 " units="mmol_per_gDW_per_hr"/>
<parameter id="UPPER_BOUND" value=" 1000 " units="mmol_per_gDW_per_hr"/>
<parameter id="OBJECTIVE_COEFFICIENT" value=" 0 "/>
<parameter id="FLUX_VALUE" value="0" units="mmol_per_gDW_per_hr"/>
</listOfParameters>
</kineticLaw>
	</reaction>
	<reaction id="R_ASPt2r" name="R_L_aspartate_reversible_transport_via_proton_symport" reversible="true">
		<notes>
			<html:p>GENE_ASSOCIATION: (YALI0B16522g)  or  (YALI0C00451g)</html:p>
			<html:p>PROTEIN_ASSOCIATION:(YALI0B16522p: Gap1 ) or (YALI0C00451p: Dip5 )</html:p>
			<html:p>SUBSYSTEM: S_Transport__Extracellular</html:p>
			<html:p>PROTEIN_CLASS: </html:p>
		</notes>
		<listOfReactants>
			<speciesReference species="M_asp_L_e" stoichiometry="1.000000"/>
			<speciesReference species="M_h_e" stoichiometry="1.000000"/>
		</listOfReactants>
		<listOfProducts>
			<speciesReference species="M_asp_L_c" stoichiometry="1.000000"/>
			<speciesReference species="M_h_c" stoichiometry="1.000000"/>
		</listOfProducts>
<kineticLaw>
<math xmlns="http://www.w3.org/1998/Math/MathML">
<ci>FLUX_VALUE</ci> 
</math>
<listOfParameters>
<parameter id="LOWER_BOUND" value=" -1000 " units="mmol_per_gDW_per_hr"/>
<parameter id="UPPER_BOUND" value=" 1000 " units="mmol_per_gDW_per_hr"/>
<parameter id="OBJECTIVE_COEFFICIENT" value=" 0 "/>
<parameter id="FLUX_VALUE" value="0" units="mmol_per_gDW_per_hr"/>
</listOfParameters>
</kineticLaw>
	</reaction>
	<reaction id="R_ATP2tp_H" name="R_AMPATP_transporter__peroxisomal" reversible="false">
		<notes>
			<html:p>GENE_ASSOCIATION: YALI0E03058g</html:p>
			<html:p>PROTEIN_ASSOCIATION: YALI0E03058p: Ant1-p</html:p>
			<html:p>SUBSYSTEM: S_Transport__Peroxisomal</html:p>
			<html:p>PROTEIN_CLASS: </html:p>
		</notes>
		<listOfReactants>
			<speciesReference species="M_atp_c" stoichiometry="1.000000"/>
			<speciesReference species="M_amp_x" stoichiometry="1.000000"/>
			<speciesReference species="M_h_x" stoichiometry="1.000000"/>
		</listOfReactants>
		<listOfProducts>
			<speciesReference species="M_amp_c" stoichiometry="1.000000"/>
			<speciesReference species="M_h_c" stoichiometry="1.000000"/>
			<speciesReference species="M_atp_x" stoichiometry="1.000000"/>
		</listOfProducts>
<kineticLaw>
<math xmlns="http://www.w3.org/1998/Math/MathML">
<ci>FLUX_VALUE</ci> 
</math>
<listOfParameters>
<parameter id="LOWER_BOUND" value=" 0 " units="mmol_per_gDW_per_hr"/>
<parameter id="UPPER_BOUND" value=" 1000 " units="mmol_per_gDW_per_hr"/>
<parameter id="OBJECTIVE_COEFFICIENT" value=" 0 "/>
<parameter id="FLUX_VALUE" value="0" units="mmol_per_gDW_per_hr"/>
</listOfParameters>
</kineticLaw>
	</reaction>
	<reaction id="R_ATPATF1" name="R_ATP_adenylyltransferase" reversible="false">
		<notes>
			<html:p>GENE_ASSOCIATION: YALI0F30349g</html:p>
			<html:p>PROTEIN_ASSOCIATION: YALI0F30349p: Apa2</html:p>
			<html:p>SUBSYSTEM: S_Purine_and_Pyrimidine_Biosynthesis</html:p>
			<html:p>PROTEIN_CLASS: 2.7.7.53</html:p>
		</notes>
		<listOfReactants>
			<speciesReference species="M_adp_c" stoichiometry="1.000000"/>
			<speciesReference species="M_atp_c" stoichiometry="1.000000"/>
			<speciesReference species="M_h_c" stoichiometry="1.000000"/>
		</listOfReactants>
		<listOfProducts>
			<speciesReference species="M_ap4a_c" stoichiometry="1.000000"/>
			<speciesReference species="M_pi_c" stoichiometry="1.000000"/>
		</listOfProducts>
<kineticLaw>
<math xmlns="http://www.w3.org/1998/Math/MathML">
<ci>FLUX_VALUE</ci> 
</math>
<listOfParameters>
<parameter id="LOWER_BOUND" value=" 0 " units="mmol_per_gDW_per_hr"/>
<parameter id="UPPER_BOUND" value=" 1000 " units="mmol_per_gDW_per_hr"/>
<parameter id="OBJECTIVE_COEFFICIENT" value=" 0 "/>
<parameter id="FLUX_VALUE" value="0" units="mmol_per_gDW_per_hr"/>
</listOfParameters>
</kineticLaw>
	</reaction>
	<reaction id="R_ATPATF2" name="R_ATP_adenylyltransferase" reversible="false">
		<notes>
			<html:p>GENE_ASSOCIATION: YALI0F30349g</html:p>
			<html:p>PROTEIN_ASSOCIATION: YALI0F30349p: Apa1</html:p>
			<html:p>SUBSYSTEM: S_Purine_and_Pyrimidine_Biosynthesis</html:p>
			<html:p>PROTEIN_CLASS: 2.7.7.53</html:p>
		</notes>
		<listOfReactants>
			<speciesReference species="M_adp_c" stoichiometry="1.000000"/>
			<speciesReference species="M_gtp_c" stoichiometry="1.000000"/>
			<speciesReference species="M_h_c" stoichiometry="1.000000"/>
		</listOfReactants>
		<listOfProducts>
			<speciesReference species="M_ap4g_c" stoichiometry="1.000000"/>
			<speciesReference species="M_pi_c" stoichiometry="1.000000"/>
		</listOfProducts>
<kineticLaw>
<math xmlns="http://www.w3.org/1998/Math/MathML">
<ci>FLUX_VALUE</ci> 
</math>
<listOfParameters>
<parameter id="LOWER_BOUND" value=" 0 " units="mmol_per_gDW_per_hr"/>
<parameter id="UPPER_BOUND" value=" 1000 " units="mmol_per_gDW_per_hr"/>
<parameter id="OBJECTIVE_COEFFICIENT" value=" 0 "/>
<parameter id="FLUX_VALUE" value="0" units="mmol_per_gDW_per_hr"/>
</listOfParameters>
</kineticLaw>
	</reaction>
	<reaction id="R_ATPATF3" name="R_ATP_adenylyltransferase" reversible="false">
		<notes>
			<html:p>GENE_ASSOCIATION: YALI0F30349g</html:p>
			<html:p>PROTEIN_ASSOCIATION: YALI0F30349p: Apa1</html:p>
			<html:p>SUBSYSTEM: S_Purine_and_Pyrimidine_Biosynthesis</html:p>
			<html:p>PROTEIN_CLASS: 2.7.7.53</html:p>
		</notes>
		<listOfReactants>
			<speciesReference species="M_gdp_c" stoichiometry="1.000000"/>
			<speciesReference species="M_gtp_c" stoichiometry="1.000000"/>
			<speciesReference species="M_h_c" stoichiometry="1.000000"/>
		</listOfReactants>
		<listOfProducts>
			<speciesReference species="M_gp4g_c" stoichiometry="1.000000"/>
			<speciesReference species="M_pi_c" stoichiometry="1.000000"/>
		</listOfProducts>
<kineticLaw>
<math xmlns="http://www.w3.org/1998/Math/MathML">
<ci>FLUX_VALUE</ci> 
</math>
<listOfParameters>
<parameter id="LOWER_BOUND" value=" 0 " units="mmol_per_gDW_per_hr"/>
<parameter id="UPPER_BOUND" value=" 1000 " units="mmol_per_gDW_per_hr"/>
<parameter id="OBJECTIVE_COEFFICIENT" value=" 0 "/>
<parameter id="FLUX_VALUE" value="0" units="mmol_per_gDW_per_hr"/>
</listOfParameters>
</kineticLaw>
	</reaction>
	<reaction id="R_ATPM" name="R_ATP_maintenance_requirement" reversible="false">
		<notes>
			<html:p>GENE_ASSOCIATION: </html:p>
			<html:p>PROTEIN_ASSOCIATION: </html:p>
			<html:p>SUBSYSTEM: S_Nucleotide_Salvage_Pathway</html:p>
			<html:p>PROTEIN_CLASS: </html:p>
		</notes>
		<listOfReactants>
			<speciesReference species="M_atp_c" stoichiometry="1.000000"/>
			<speciesReference species="M_h2o_c" stoichiometry="1.000000"/>
		</listOfReactants>
		<listOfProducts>
			<speciesReference species="M_adp_c" stoichiometry="1.000000"/>
			<speciesReference species="M_h_c" stoichiometry="1.000000"/>
			<speciesReference species="M_pi_c" stoichiometry="1.000000"/>
		</listOfProducts>
<kineticLaw>
<math xmlns="http://www.w3.org/1998/Math/MathML">
<ci>FLUX_VALUE</ci> 
</math>
<listOfParameters>
<parameter id="LOWER_BOUND" value=" 1 " units="mmol_per_gDW_per_hr"/>
<parameter id="UPPER_BOUND" value=" 1 " units="mmol_per_gDW_per_hr"/>
<parameter id="OBJECTIVE_COEFFICIENT" value=" 0 "/>
<parameter id="FLUX_VALUE" value="0" units="mmol_per_gDW_per_hr"/>
</listOfParameters>
</kineticLaw>
	</reaction>
	<reaction id="R_ATPPRT" name="R_ATP_phosphoribosyltransferase" reversible="false">
		<notes>
			<html:p>GENE_ASSOCIATION: YALI0C05170g</html:p>
			<html:p>PROTEIN_ASSOCIATION: YALI0C05170p: His1</html:p>
			<html:p>SUBSYSTEM: S_Histidine_Metabolism</html:p>
			<html:p>PROTEIN_CLASS: 2.4.2.17</html:p>
		</notes>
		<listOfReactants>
			<speciesReference species="M_atp_c" stoichiometry="1.000000"/>
			<speciesReference species="M_prpp_c" stoichiometry="1.000000"/>
		</listOfReactants>
		<listOfProducts>
			<speciesReference species="M_ppi_c" stoichiometry="1.000000"/>
			<speciesReference species="M_prbatp_c" stoichiometry="1.000000"/>
		</listOfProducts>
<kineticLaw>
<math xmlns="http://www.w3.org/1998/Math/MathML">
<ci>FLUX_VALUE</ci> 
</math>
<listOfParameters>
<parameter id="LOWER_BOUND" value=" 0 " units="mmol_per_gDW_per_hr"/>
<parameter id="UPPER_BOUND" value=" 1000 " units="mmol_per_gDW_per_hr"/>
<parameter id="OBJECTIVE_COEFFICIENT" value=" 0 "/>
<parameter id="FLUX_VALUE" value="0" units="mmol_per_gDW_per_hr"/>
</listOfParameters>
</kineticLaw>
	</reaction>
	<reaction id="R_ATPS" name="R_ATPase__cytosolic" reversible="false">
		<notes>
			<html:p>GENE_ASSOCIATION: YALI0B22066g</html:p>
			<html:p>PROTEIN_ASSOCIATION: YALI0B22066p </html:p>
			<html:p>SUBSYSTEM: S_Transport__Extracellular</html:p>
			<html:p>PROTEIN_CLASS: 3.6.3.6</html:p>
		</notes>
		<listOfReactants>
			<speciesReference species="M_atp_c" stoichiometry="1.000000"/>
			<speciesReference species="M_h2o_c" stoichiometry="1.000000"/>
		</listOfReactants>
		<listOfProducts>
			<speciesReference species="M_adp_c" stoichiometry="1.000000"/>
			<speciesReference species="M_pi_c" stoichiometry="1.000000"/>
			<speciesReference species="M_h_e" stoichiometry="1.000000"/>
		</listOfProducts>
<kineticLaw>
<math xmlns="http://www.w3.org/1998/Math/MathML">
<ci>FLUX_VALUE</ci> 
</math>
<listOfParameters>
<parameter id="LOWER_BOUND" value=" 0 " units="mmol_per_gDW_per_hr"/>
<parameter id="UPPER_BOUND" value=" 1000 " units="mmol_per_gDW_per_hr"/>
<parameter id="OBJECTIVE_COEFFICIENT" value=" 0 "/>
<parameter id="FLUX_VALUE" value="0" units="mmol_per_gDW_per_hr"/>
</listOfParameters>
</kineticLaw>
	</reaction>
	<reaction id="R_ATPS3g" name="R_ATP_synthase__Golgi_Apparatus" reversible="false">
		<notes>
			<html:p>GENE_ASSOCIATION: (YALI0A09900g) and (YALI0A11143g) and (YALI0B03982g) and (YALI0B06831g) and (YALI0B11913g) and (YALI0B21527g) and (YALI0D00583g) and (YALI0D11814g) and (YALI0D12584g) and (YALI0D17490g) and (YALI0D22022g) and (YALI0E08617g) and (YALI0E09933g) and (YALI0E11355g) and (YALI0E16192g) and (YALI0E27346g) and (YALI0E31471g) and (YALI0F02893g) and (YALI0F03179g and YALI0F04774g and YALI0F09405g and YALI0F15631g and YALI0F16181g and YALI0F20306g and YALI0F24475g and YALI0F31119g and YalifMp12 and YalifMp13 and YalifMp17)</html:p>
			<html:p>PROTEIN_ASSOCIATION:(YALI0A09900p and YALI0A11143p and YALI0B03982p and YALI0B06831p and YALI0B11913p and YALI0B21527p and YALI0D00583p and YALI0D11814p and YALI0D12584p and YALI0D17490p and YALI0D22022p and YALI0E08617p and YALI0E09933p and YALI0E11355p and YALI0E16192p and YALI0E27346p and YALI0E31471p and YALI0F02893p and YALI0F03179p and YALI0F04774p and YALI0F09405p and YALI0F15631p and YALI0F16181p and YALI0F20306p and YALI0F24475p and YALI0F31119p and YalifMp12(atp8) and YalifMp13(atp6) and YalifMp17(atp9))</html:p>
			<html:p>SUBSYSTEM: S_Oxidative_Phosphorylation</html:p>
			<html:p>PROTEIN_CLASS: 3.6.3.14 </html:p>
		</notes>
		<listOfReactants>
			<speciesReference species="M_h_c" stoichiometry="3.000000"/>
			<speciesReference species="M_adp_g" stoichiometry="1.000000"/>
			<speciesReference species="M_pi_g" stoichiometry="1.000000"/>
		</listOfReactants>
		<listOfProducts>
			<speciesReference species="M_atp_g" stoichiometry="1.000000"/>
			<speciesReference species="M_h_g" stoichiometry="2.000000"/>
			<speciesReference species="M_h2o_g" stoichiometry="1.000000"/>
		</listOfProducts>
<kineticLaw>
<math xmlns="http://www.w3.org/1998/Math/MathML">
<ci>FLUX_VALUE</ci> 
</math>
<listOfParameters>
<parameter id="LOWER_BOUND" value=" 0 " units="mmol_per_gDW_per_hr"/>
<parameter id="UPPER_BOUND" value=" 1000 " units="mmol_per_gDW_per_hr"/>
<parameter id="OBJECTIVE_COEFFICIENT" value=" 0 "/>
<parameter id="FLUX_VALUE" value="0" units="mmol_per_gDW_per_hr"/>
</listOfParameters>
</kineticLaw>
	</reaction>
	<reaction id="R_ATPS3m" name="R_ATP_synthase__mitochondrial" reversible="false">
		<notes>
			<html:p>GENE_ASSOCIATION: (YALI0A09900p  and  YALI0A11143p  and  YALI0B03982p  and YALI0B06831p  and  YALI0B11913p  and  YALI0B21527p  and  YALI0D00583p  and  YALI0D11814p  and  YALI0D12584p  and  YALI0D17490p  and  YALI0D22022p  and  YALI0E08617p  and  YALI0E09933p and YALI0E11355p and YALI0E16192p and YALI0E27346p and YALI0E31471p and YALI0F02893p and YALI0F03179p and YALI0F04774p and YALI0F09405p and YALI0F15631p and YALI0F16181p and YALI0F20306p and YALI0F24475p and YALI0F31119p and YalifMp12 and YalifMp13 and YalifMp17)</html:p>
			<html:p>PROTEIN_ASSOCIATION: (YALI0A09900p and YALI0A11143p and YALI0B03982p and YALI0B06831p and YALI0B11913p and YALI0B21527p and YALI0D00583p and YALI0D11814p and YALI0D12584p and YALI0D17490p and YALI0D22022p and YALI0E08617p and YALI0E09933p and YALI0E11355p and YALI0E16192p and YALI0E27346p and YALI0E31471p and YALI0F02893p and YALI0F03179p and YALI0F04774p and YALI0F09405p and YALI0F15631p and YALI0F16181p and YALI0F20306p and YALI0F24475p and YALI0F31119p and YalifMp12(atp8) and YalifMp13(atp6) and YalifMp17(atp9)) </html:p>
			<html:p>SUBSYSTEM: S_Oxidative_Phosphorylation</html:p>
			<html:p>PROTEIN_CLASS: 3.6.3.14</html:p>
		</notes>
		<listOfReactants>
			<speciesReference species="M_h_c" stoichiometry="3.000000"/>
			<speciesReference species="M_adp_m" stoichiometry="1.000000"/>
			<speciesReference species="M_pi_m" stoichiometry="1.000000"/>
		</listOfReactants>
		<listOfProducts>
			<speciesReference species="M_atp_m" stoichiometry="1.000000"/>
			<speciesReference species="M_h_m" stoichiometry="2.000000"/>
			<speciesReference species="M_h2o_m" stoichiometry="1.000000"/>
		</listOfProducts>
<kineticLaw>
<math xmlns="http://www.w3.org/1998/Math/MathML">
<ci>FLUX_VALUE</ci> 
</math>
<listOfParameters>
<parameter id="LOWER_BOUND" value=" 0 " units="mmol_per_gDW_per_hr"/>
<parameter id="UPPER_BOUND" value=" 1000 " units="mmol_per_gDW_per_hr"/>
<parameter id="OBJECTIVE_COEFFICIENT" value=" 0 "/>
<parameter id="FLUX_VALUE" value="0" units="mmol_per_gDW_per_hr"/>
</listOfParameters>
</kineticLaw>
	</reaction>
	<reaction id="R_ATPS3v" name="R_ATP_synthase__vacuole" reversible="false">
		<notes>
			<html:p>GENE_ASSOCIATION: (YALI0A09900p  and  YALI0A11143p  and  YALI0B03982p  and YALI0B06831p  and  YALI0B11913p  and  YALI0B21527p  and  YALI0D00583p  and  YALI0D11814p  and  YALI0D12584p  and  YALI0D17490p  and  YALI0D22022p  and  YALI0E08617p  and  YALI0E09933p and YALI0E11355p and YALI0E16192p and YALI0E27346p and YALI0E31471p and YALI0F02893p and YALI0F03179p and YALI0F04774p and YALI0F09405p and YALI0F15631p and YALI0F16181p and YALI0F20306p and YALI0F24475p and YALI0F31119p and YalifMp12 and YalifMp13 and YalifMp17)</html:p>
			<html:p>PROTEIN_ASSOCIATION: (YALI0A09900p and YALI0A11143p and YALI0B03982p and YALI0B06831p and YALI0B11913p and YALI0B21527p and YALI0D00583p and YALI0D11814p and YALI0D12584p and YALI0D17490p and YALI0D22022p and YALI0E08617p and YALI0E09933p and YALI0E11355p and YALI0E16192p and YALI0E27346p and YALI0E31471p and YALI0F02893p and YALI0F03179p and YALI0F04774p and YALI0F09405p and YALI0F15631p and YALI0F16181p and YALI0F20306p and YALI0F24475p and YALI0F31119p and YalifMp12(atp8) and YalifMp13(atp6) and YalifMp17(atp9)) </html:p>
			<html:p>SUBSYSTEM: S_Oxidative_Phosphorylation</html:p>
			<html:p>PROTEIN_CLASS: 3.6.3.14</html:p>
		</notes>
		<listOfReactants>
			<speciesReference species="M_h_c" stoichiometry="3.000000"/>
			<speciesReference species="M_adp_v" stoichiometry="1.000000"/>
			<speciesReference species="M_pi_v" stoichiometry="1.000000"/>
		</listOfReactants>
		<listOfProducts>
			<speciesReference species="M_atp_v" stoichiometry="1.000000"/>
			<speciesReference species="M_h_v" stoichiometry="2.000000"/>
			<speciesReference species="M_h2o_v" stoichiometry="1.000000"/>
		</listOfProducts>
<kineticLaw>
<math xmlns="http://www.w3.org/1998/Math/MathML">
<ci>FLUX_VALUE</ci> 
</math>
<listOfParameters>
<parameter id="LOWER_BOUND" value=" 0 " units="mmol_per_gDW_per_hr"/>
<parameter id="UPPER_BOUND" value=" 1000 " units="mmol_per_gDW_per_hr"/>
<parameter id="OBJECTIVE_COEFFICIENT" value=" 0 "/>
<parameter id="FLUX_VALUE" value="0" units="mmol_per_gDW_per_hr"/>
</listOfParameters>
</kineticLaw>
	</reaction>
	<reaction id="R_ATPtm_H" name="R_ADPATP_transporter__mitochondrial" reversible="false">
		<notes>
			<html:p>GENE_ASSOCIATION: (YALI0A10659g) or (YALI0F19712g)</html:p>
			<html:p>PROTEIN_ASSOCIATION: (YALI0A10659p: Aac3-m ) or (YALI0F19712p: Aac1-m )</html:p>
			<html:p>SUBSYSTEM: S_Transport__Mitochondrial</html:p>
			<html:p>PROTEIN_CLASS: </html:p>
		</notes>
		<listOfReactants>
			<speciesReference species="M_adp_c" stoichiometry="1.000000"/>
			<speciesReference species="M_h_c" stoichiometry="1.000000"/>
			<speciesReference species="M_atp_m" stoichiometry="1.000000"/>
		</listOfReactants>
		<listOfProducts>
			<speciesReference species="M_atp_c" stoichiometry="1.000000"/>
			<speciesReference species="M_adp_m" stoichiometry="1.000000"/>
			<speciesReference species="M_h_m" stoichiometry="1.000000"/>
		</listOfProducts>
<kineticLaw>
<math xmlns="http://www.w3.org/1998/Math/MathML">
<ci>FLUX_VALUE</ci> 
</math>
<listOfParameters>
<parameter id="LOWER_BOUND" value=" 0 " units="mmol_per_gDW_per_hr"/>
<parameter id="UPPER_BOUND" value=" 1000 " units="mmol_per_gDW_per_hr"/>
<parameter id="OBJECTIVE_COEFFICIENT" value=" 0 "/>
<parameter id="FLUX_VALUE" value="0" units="mmol_per_gDW_per_hr"/>
</listOfParameters>
</kineticLaw>
	</reaction>
	<reaction id="R_ATPtp_H" name="R_ADPATP_transporter__peroxisomal_YL" reversible="false">
		<notes>
			<html:p>GENE_ASSOCIATION: YALI0E03058g</html:p>
			<html:p>PROTEIN_ASSOCIATION: YALI0E03058p: Ant1-p</html:p>
			<html:p>SUBSYSTEM: S_Transport__Peroxisomal</html:p>
			<html:p>PROTEIN_CLASS: </html:p>
		</notes>
		<listOfReactants>
			<speciesReference species="M_atp_c" stoichiometry="1.000000"/>
			<speciesReference species="M_adp_x" stoichiometry="1.000000"/>
			<speciesReference species="M_h_x" stoichiometry="1.000000"/>
		</listOfReactants>
		<listOfProducts>
			<speciesReference species="M_adp_c" stoichiometry="1.000000"/>
			<speciesReference species="M_h_c" stoichiometry="1.000000"/>
			<speciesReference species="M_atp_x" stoichiometry="1.000000"/>
		</listOfProducts>
<kineticLaw>
<math xmlns="http://www.w3.org/1998/Math/MathML">
<ci>FLUX_VALUE</ci> 
</math>
<listOfParameters>
<parameter id="LOWER_BOUND" value=" 0 " units="mmol_per_gDW_per_hr"/>
<parameter id="UPPER_BOUND" value=" 1000 " units="mmol_per_gDW_per_hr"/>
<parameter id="OBJECTIVE_COEFFICIENT" value=" 0 "/>
<parameter id="FLUX_VALUE" value="0" units="mmol_per_gDW_per_hr"/>
</listOfParameters>
</kineticLaw>
	</reaction>
	<reaction id="R_BPNT" name="R_3__5__bisphosphate_nucleotidase" reversible="false">
		<notes>
			<html:p>GENE_ASSOCIATION: YALI0F27665g</html:p>
			<html:p>PROTEIN_ASSOCIATION: YALI0F27665p: Met22</html:p>
			<html:p>SUBSYSTEM: S_Cysteine_Metabolism</html:p>
			<html:p>PROTEIN_CLASS: 3.1.3.7</html:p>
		</notes>
		<listOfReactants>
			<speciesReference species="M_h2o_c" stoichiometry="1.000000"/>
			<speciesReference species="M_pap_c" stoichiometry="1.000000"/>
		</listOfReactants>
		<listOfProducts>
			<speciesReference species="M_amp_c" stoichiometry="1.000000"/>
			<speciesReference species="M_pi_c" stoichiometry="1.000000"/>
		</listOfProducts>
<kineticLaw>
<math xmlns="http://www.w3.org/1998/Math/MathML">
<ci>FLUX_VALUE</ci> 
</math>
<listOfParameters>
<parameter id="LOWER_BOUND" value=" 0 " units="mmol_per_gDW_per_hr"/>
<parameter id="UPPER_BOUND" value=" 1000 " units="mmol_per_gDW_per_hr"/>
<parameter id="OBJECTIVE_COEFFICIENT" value=" 0 "/>
<parameter id="FLUX_VALUE" value="0" units="mmol_per_gDW_per_hr"/>
</listOfParameters>
</kineticLaw>
	</reaction>
	<reaction id="R_BTNt2i" name="R_Biotin_uptake" reversible="false">
		<notes>
			<html:p>GENE_ASSOCIATION: (YALI0F13607g) or (YALI0A18183g )</html:p>
			<html:p>PROTEIN_ASSOCIATION: (YALI0F13607p: Vht1 ) or (YALI0A18183p: Bio5 )</html:p>
			<html:p>SUBSYSTEM: S_Transport__Extracellular</html:p>
			<html:p>PROTEIN_CLASS: </html:p>
		</notes>
		<listOfReactants>
			<speciesReference species="M_btn_e" stoichiometry="1.000000"/>
			<speciesReference species="M_h_e" stoichiometry="1.000000"/>
		</listOfReactants>
		<listOfProducts>
			<speciesReference species="M_btn_c" stoichiometry="1.000000"/>
			<speciesReference species="M_h_c" stoichiometry="1.000000"/>
		</listOfProducts>
<kineticLaw>
<math xmlns="http://www.w3.org/1998/Math/MathML">
<ci>FLUX_VALUE</ci> 
</math>
<listOfParameters>
<parameter id="LOWER_BOUND" value=" 0 " units="mmol_per_gDW_per_hr"/>
<parameter id="UPPER_BOUND" value=" 1000 " units="mmol_per_gDW_per_hr"/>
<parameter id="OBJECTIVE_COEFFICIENT" value=" 0 "/>
<parameter id="FLUX_VALUE" value="0" units="mmol_per_gDW_per_hr"/>
</listOfParameters>
</kineticLaw>
	</reaction>
	<reaction id="R_BTSr" name="R_biotin_synthase" reversible="true">
		<notes>
			<html:p>GENE_ASSOCIATION: YALI0D15400g</html:p>
			<html:p>PROTEIN_ASSOCIATION: YALI0D15400p: Bio2</html:p>
			<html:p>SUBSYSTEM: S_Pantothenate_and_CoA_Biosynthesis</html:p>
			<html:p>PROTEIN_CLASS: 2.8.1.6</html:p>
		</notes>
		<listOfReactants>
			<speciesReference species="M_dtbt_c" stoichiometry="1.000000"/>
			<speciesReference species="M_s_c" stoichiometry="1.000000"/>
		</listOfReactants>
		<listOfProducts>
			<speciesReference species="M_btn_c" stoichiometry="1.000000"/>
			<speciesReference species="M_h_c" stoichiometry="2.000000"/>
		</listOfProducts>
<kineticLaw>
<math xmlns="http://www.w3.org/1998/Math/MathML">
<ci>FLUX_VALUE</ci> 
</math>
<listOfParameters>
<parameter id="LOWER_BOUND" value=" -1000 " units="mmol_per_gDW_per_hr"/>
<parameter id="UPPER_BOUND" value=" 1000 " units="mmol_per_gDW_per_hr"/>
<parameter id="OBJECTIVE_COEFFICIENT" value=" 0 "/>
<parameter id="FLUX_VALUE" value="0" units="mmol_per_gDW_per_hr"/>
</listOfParameters>
</kineticLaw>
	</reaction>
	<reaction id="R_C14STR" name="R_C_14_sterol_reductase" reversible="false">
		<notes>
			<html:p>GENE_ASSOCIATION: YALI0B23298g</html:p>
			<html:p>PROTEIN_ASSOCIATION: YALI0B23298p: Erg24</html:p>
			<html:p>SUBSYSTEM: S_Sterol_Biosynthesis</html:p>
			<html:p>PROTEIN_CLASS: </html:p>
		</notes>
		<listOfReactants>
			<speciesReference species="M_44mctr_c" stoichiometry="1.000000"/>
			<speciesReference species="M_h_c" stoichiometry="1.000000"/>
			<speciesReference species="M_nadph_c" stoichiometry="1.000000"/>
		</listOfReactants>
		<listOfProducts>
			<speciesReference species="M_44mzym_c" stoichiometry="1.000000"/>
			<speciesReference species="M_nadp_c" stoichiometry="1.000000"/>
		</listOfProducts>
<kineticLaw>
<math xmlns="http://www.w3.org/1998/Math/MathML">
<ci>FLUX_VALUE</ci> 
</math>
<listOfParameters>
<parameter id="LOWER_BOUND" value=" 0 " units="mmol_per_gDW_per_hr"/>
<parameter id="UPPER_BOUND" value=" 1000 " units="mmol_per_gDW_per_hr"/>
<parameter id="OBJECTIVE_COEFFICIENT" value=" 0 "/>
<parameter id="FLUX_VALUE" value="0" units="mmol_per_gDW_per_hr"/>
</listOfParameters>
</kineticLaw>
	</reaction>
	<reaction id="R_C22STDS" name="R_C_22_sterol_desaturase__NADP_" reversible="false">
		<notes>
			<html:p>GENE_ASSOCIATION:YALI0A18062g </html:p>
			<html:p>PROTEIN_ASSOCIATION: YALI0A18062g: Erg5</html:p>
			<html:p>SUBSYSTEM: S_Sterol_Biosynthesis</html:p>
			<html:p>PROTEIN_CLASS: </html:p>
		</notes>
		<listOfReactants>
			<speciesReference species="M_ergtrol_c" stoichiometry="1.000000"/>
			<speciesReference species="M_h_c" stoichiometry="1.000000"/>
			<speciesReference species="M_nadph_c" stoichiometry="1.000000"/>
			<speciesReference species="M_o2_c" stoichiometry="1.000000"/>
		</listOfReactants>
		<listOfProducts>
			<speciesReference species="M_ergtetrol_c" stoichiometry="1.000000"/>
			<speciesReference species="M_h2o_c" stoichiometry="2.000000"/>
			<speciesReference species="M_nadp_c" stoichiometry="1.000000"/>
		</listOfProducts>
<kineticLaw>
<math xmlns="http://www.w3.org/1998/Math/MathML">
<ci>FLUX_VALUE</ci> 
</math>
<listOfParameters>
<parameter id="LOWER_BOUND" value=" 0 " units="mmol_per_gDW_per_hr"/>
<parameter id="UPPER_BOUND" value=" 1000 " units="mmol_per_gDW_per_hr"/>
<parameter id="OBJECTIVE_COEFFICIENT" value=" 0 "/>
<parameter id="FLUX_VALUE" value="0" units="mmol_per_gDW_per_hr"/>
</listOfParameters>
</kineticLaw>
	</reaction>
	<reaction id="R_C24STRer" name="R_C_s24_sterol_reductase__endoplamic_reticular" reversible="false">
		<notes>
			<html:p>GENE_ASSOCIATION: YALI0D19206g </html:p>
			<html:p>PROTEIN_ASSOCIATION: YALI0D19206p: Erg4-er</html:p>
			<html:p>SUBSYSTEM: S_Sterol_Biosynthesis</html:p>
			<html:p>PROTEIN_CLASS: </html:p>
		</notes>
		<listOfReactants>
			<speciesReference species="M_ergtetrol_r" stoichiometry="1.000000"/>
			<speciesReference species="M_h_r" stoichiometry="1.000000"/>
			<speciesReference species="M_nadph_r" stoichiometry="1.000000"/>
		</listOfReactants>
		<listOfProducts>
			<speciesReference species="M_ergst_r" stoichiometry="1.000000"/>
			<speciesReference species="M_nadp_r" stoichiometry="1.000000"/>
		</listOfProducts>
<kineticLaw>
<math xmlns="http://www.w3.org/1998/Math/MathML">
<ci>FLUX_VALUE</ci> 
</math>
<listOfParameters>
<parameter id="LOWER_BOUND" value=" 0 " units="mmol_per_gDW_per_hr"/>
<parameter id="UPPER_BOUND" value=" 1000 " units="mmol_per_gDW_per_hr"/>
<parameter id="OBJECTIVE_COEFFICIENT" value=" 0 "/>
<parameter id="FLUX_VALUE" value="0" units="mmol_per_gDW_per_hr"/>
</listOfParameters>
</kineticLaw>
	</reaction>
	<reaction id="R_C3STDH1" name="R_C_3_sterol_dehydrogenase__4_methylzymosterol_" reversible="false">
		<notes>
			<html:p>GENE_ASSOCIATION: YALI0C22165g </html:p>
			<html:p>PROTEIN_ASSOCIATION:YALI0C22165p: Erg26</html:p>
			<html:p>SUBSYSTEM: S_Sterol_Biosynthesis</html:p>
			<html:p>PROTEIN_CLASS: 5.3.3.1</html:p>
		</notes>
		<listOfReactants>
			<speciesReference species="M_4mzym_int1_c" stoichiometry="1.000000"/>
			<speciesReference species="M_nad_c" stoichiometry="1.000000"/>
		</listOfReactants>
		<listOfProducts>
			<speciesReference species="M_4mzym_int2_c" stoichiometry="1.000000"/>
			<speciesReference species="M_co2_c" stoichiometry="1.000000"/>
			<speciesReference species="M_h_c" stoichiometry="1.000000"/>
			<speciesReference species="M_nadh_c" stoichiometry="1.000000"/>
		</listOfProducts>
<kineticLaw>
<math xmlns="http://www.w3.org/1998/Math/MathML">
<ci>FLUX_VALUE</ci> 
</math>
<listOfParameters>
<parameter id="LOWER_BOUND" value=" 0 " units="mmol_per_gDW_per_hr"/>
<parameter id="UPPER_BOUND" value=" 1000 " units="mmol_per_gDW_per_hr"/>
<parameter id="OBJECTIVE_COEFFICIENT" value=" 0 "/>
<parameter id="FLUX_VALUE" value="0" units="mmol_per_gDW_per_hr"/>
</listOfParameters>
</kineticLaw>
	</reaction>
	<reaction id="R_C3STDH2" name="R_C_3_sterol_dehydrogenase__zymosterol_" reversible="false">
		<notes>
			<html:p>GENE_ASSOCIATION: YALI0C22165g </html:p>
			<html:p>PROTEIN_ASSOCIATION:YALI0C22165p: Erg26</html:p>
			<html:p>SUBSYSTEM: S_Sterol_Biosynthesis</html:p>
			<html:p>PROTEIN_CLASS: 5.3.3.1</html:p>
		</notes>
		<listOfReactants>
			<speciesReference species="M_nad_c" stoichiometry="1.000000"/>
			<speciesReference species="M_zym_int1_c" stoichiometry="1.000000"/>
		</listOfReactants>
		<listOfProducts>
			<speciesReference species="M_co2_c" stoichiometry="1.000000"/>
			<speciesReference species="M_h_c" stoichiometry="1.000000"/>
			<speciesReference species="M_nadh_c" stoichiometry="1.000000"/>
			<speciesReference species="M_zym_int2_c" stoichiometry="1.000000"/>
		</listOfProducts>
<kineticLaw>
<math xmlns="http://www.w3.org/1998/Math/MathML">
<ci>FLUX_VALUE</ci> 
</math>
<listOfParameters>
<parameter id="LOWER_BOUND" value=" 0 " units="mmol_per_gDW_per_hr"/>
<parameter id="UPPER_BOUND" value=" 1000 " units="mmol_per_gDW_per_hr"/>
<parameter id="OBJECTIVE_COEFFICIENT" value=" 0 "/>
<parameter id="FLUX_VALUE" value="0" units="mmol_per_gDW_per_hr"/>
</listOfParameters>
</kineticLaw>
	</reaction>
	<reaction id="R_C3STKR1" name="R_C_3_sterol_keto_reductase__4_methylzymosterol_" reversible="false">
		<notes>
			<html:p>GENE_ASSOCIATION: YALI0B17644g</html:p>
			<html:p>PROTEIN_ASSOCIATION: YALI0B17644p: Erg27</html:p>
			<html:p>SUBSYSTEM: S_Sterol_Biosynthesis</html:p>
			<html:p>PROTEIN_CLASS: </html:p>
		</notes>
		<listOfReactants>
			<speciesReference species="M_4mzym_int2_c" stoichiometry="1.000000"/>
			<speciesReference species="M_h_c" stoichiometry="1.000000"/>
			<speciesReference species="M_nadph_c" stoichiometry="1.000000"/>
		</listOfReactants>
		<listOfProducts>
			<speciesReference species="M_4mzym_c" stoichiometry="1.000000"/>
			<speciesReference species="M_nadp_c" stoichiometry="1.000000"/>
		</listOfProducts>
<kineticLaw>
<math xmlns="http://www.w3.org/1998/Math/MathML">
<ci>FLUX_VALUE</ci> 
</math>
<listOfParameters>
<parameter id="LOWER_BOUND" value=" 0 " units="mmol_per_gDW_per_hr"/>
<parameter id="UPPER_BOUND" value=" 1000 " units="mmol_per_gDW_per_hr"/>
<parameter id="OBJECTIVE_COEFFICIENT" value=" 0 "/>
<parameter id="FLUX_VALUE" value="0" units="mmol_per_gDW_per_hr"/>
</listOfParameters>
</kineticLaw>
	</reaction>
	<reaction id="R_C3STKR2" name="R_C_3_sterol_keto_reductase__zymosterol_" reversible="false">
		<notes>
			<html:p>GENE_ASSOCIATION: YALI0B17644g</html:p>
			<html:p>PROTEIN_ASSOCIATION: YALI0B17644p: Erg27</html:p>
			<html:p>SUBSYSTEM: S_Sterol_Biosynthesis</html:p>
			<html:p>PROTEIN_CLASS: </html:p>
		</notes>
		<listOfReactants>
			<speciesReference species="M_h_c" stoichiometry="1.000000"/>
			<speciesReference species="M_nadph_c" stoichiometry="1.000000"/>
			<speciesReference species="M_zym_int2_c" stoichiometry="1.000000"/>
		</listOfReactants>
		<listOfProducts>
			<speciesReference species="M_nadp_c" stoichiometry="1.000000"/>
			<speciesReference species="M_zymst_c" stoichiometry="1.000000"/>
		</listOfProducts>
<kineticLaw>
<math xmlns="http://www.w3.org/1998/Math/MathML">
<ci>FLUX_VALUE</ci> 
</math>
<listOfParameters>
<parameter id="LOWER_BOUND" value=" 0 " units="mmol_per_gDW_per_hr"/>
<parameter id="UPPER_BOUND" value=" 1000 " units="mmol_per_gDW_per_hr"/>
<parameter id="OBJECTIVE_COEFFICIENT" value=" 0 "/>
<parameter id="FLUX_VALUE" value="0" units="mmol_per_gDW_per_hr"/>
</listOfParameters>
</kineticLaw>
	</reaction>
	<reaction id="R_C4STMO1" name="R_C_4_sterol_methyl_oxidase__4_4_dimethylzymosterol_" reversible="false">
		<notes>
			<html:p>GENE_ASSOCIATION: YALI0F11297g</html:p>
			<html:p>PROTEIN_ASSOCIATION: YALI0F11297p: Erg25</html:p>
			<html:p>SUBSYSTEM: S_Sterol_Biosynthesis</html:p>
			<html:p>PROTEIN_CLASS: 1.14.13.72</html:p>
		</notes>
		<listOfReactants>
			<speciesReference species="M_44mzym_c" stoichiometry="1.000000"/>
			<speciesReference species="M_h_c" stoichiometry="3.000000"/>
			<speciesReference species="M_nadph_c" stoichiometry="3.000000"/>
			<speciesReference species="M_o2_c" stoichiometry="3.000000"/>
		</listOfReactants>
		<listOfProducts>
			<speciesReference species="M_4mzym_int1_c" stoichiometry="1.000000"/>
			<speciesReference species="M_h2o_c" stoichiometry="4.000000"/>
			<speciesReference species="M_nadp_c" stoichiometry="3.000000"/>
		</listOfProducts>
<kineticLaw>
<math xmlns="http://www.w3.org/1998/Math/MathML">
<ci>FLUX_VALUE</ci> 
</math>
<listOfParameters>
<parameter id="LOWER_BOUND" value=" 0 " units="mmol_per_gDW_per_hr"/>
<parameter id="UPPER_BOUND" value=" 1000 " units="mmol_per_gDW_per_hr"/>
<parameter id="OBJECTIVE_COEFFICIENT" value=" 0 "/>
<parameter id="FLUX_VALUE" value="0" units="mmol_per_gDW_per_hr"/>
</listOfParameters>
</kineticLaw>
	</reaction>
	<reaction id="R_C4STMO2" name="R_C_4_sterol_methyl_oxidase__4_methylzymosterol_" reversible="false">
		<notes>
			<html:p>GENE_ASSOCIATION: YALI0F11297g</html:p>
			<html:p>PROTEIN_ASSOCIATION: YALI0F11297p: Erg25</html:p>
			<html:p>SUBSYSTEM: S_Sterol_Biosynthesis</html:p>
			<html:p>PROTEIN_CLASS: 1.14.13.72 </html:p>
		</notes>
		<listOfReactants>
			<speciesReference species="M_4mzym_c" stoichiometry="1.000000"/>
			<speciesReference species="M_h_c" stoichiometry="3.000000"/>
			<speciesReference species="M_nadph_c" stoichiometry="3.000000"/>
			<speciesReference species="M_o2_c" stoichiometry="3.000000"/>
		</listOfReactants>
		<listOfProducts>
			<speciesReference species="M_h2o_c" stoichiometry="4.000000"/>
			<speciesReference species="M_nadp_c" stoichiometry="3.000000"/>
			<speciesReference species="M_zym_int1_c" stoichiometry="1.000000"/>
		</listOfProducts>
<kineticLaw>
<math xmlns="http://www.w3.org/1998/Math/MathML">
<ci>FLUX_VALUE</ci> 
</math>
<listOfParameters>
<parameter id="LOWER_BOUND" value=" 0 " units="mmol_per_gDW_per_hr"/>
<parameter id="UPPER_BOUND" value=" 1000 " units="mmol_per_gDW_per_hr"/>
<parameter id="OBJECTIVE_COEFFICIENT" value=" 0 "/>
<parameter id="FLUX_VALUE" value="0" units="mmol_per_gDW_per_hr"/>
</listOfParameters>
</kineticLaw>
	</reaction>
	<reaction id="R_C5STDS" name="R_C_5_sterol_desaturase" reversible="false">
		<notes>
			<html:p>GENE_ASSOCIATION: YALI0D20878g </html:p>
			<html:p>PROTEIN_ASSOCIATION: YALI0D20878p: Erg3</html:p>
			<html:p>SUBSYSTEM: S_Sterol_Biosynthesis</html:p>
			<html:p>PROTEIN_CLASS: </html:p>
		</notes>
		<listOfReactants>
			<speciesReference species="M_epist_c" stoichiometry="1.000000"/>
			<speciesReference species="M_h_c" stoichiometry="1.000000"/>
			<speciesReference species="M_nadph_c" stoichiometry="1.000000"/>
			<speciesReference species="M_o2_c" stoichiometry="1.000000"/>
		</listOfReactants>
		<listOfProducts>
			<speciesReference species="M_ergtrol_c" stoichiometry="1.000000"/>
			<speciesReference species="M_h2o_c" stoichiometry="2.000000"/>
			<speciesReference species="M_nadp_c" stoichiometry="1.000000"/>
		</listOfProducts>
<kineticLaw>
<math xmlns="http://www.w3.org/1998/Math/MathML">
<ci>FLUX_VALUE</ci> 
</math>
<listOfParameters>
<parameter id="LOWER_BOUND" value=" 0 " units="mmol_per_gDW_per_hr"/>
<parameter id="UPPER_BOUND" value=" 1000 " units="mmol_per_gDW_per_hr"/>
<parameter id="OBJECTIVE_COEFFICIENT" value=" 0 "/>
<parameter id="FLUX_VALUE" value="0" units="mmol_per_gDW_per_hr"/>
</listOfParameters>
</kineticLaw>
	</reaction>
	<reaction id="R_C8STI" name="R_C_8_sterol_isomerase" reversible="false">
		<notes>
			<html:p>GENE_ASSOCIATION: YALI0E32065g</html:p>
			<html:p>PROTEIN_ASSOCIATION: YALI0E32065p: Erg2</html:p>
			<html:p>SUBSYSTEM: S_Sterol_Biosynthesis</html:p>
			<html:p>PROTEIN_CLASS: </html:p>
		</notes>
		<listOfReactants>
			<speciesReference species="M_fecost_c" stoichiometry="1.000000"/>
		</listOfReactants>
		<listOfProducts>
			<speciesReference species="M_epist_c" stoichiometry="1.000000"/>
		</listOfProducts>
<kineticLaw>
<math xmlns="http://www.w3.org/1998/Math/MathML">
<ci>FLUX_VALUE</ci> 
</math>
<listOfParameters>
<parameter id="LOWER_BOUND" value=" 0 " units="mmol_per_gDW_per_hr"/>
<parameter id="UPPER_BOUND" value=" 1000 " units="mmol_per_gDW_per_hr"/>
<parameter id="OBJECTIVE_COEFFICIENT" value=" 0 "/>
<parameter id="FLUX_VALUE" value="0" units="mmol_per_gDW_per_hr"/>
</listOfParameters>
</kineticLaw>
	</reaction>
	<reaction id="R_CAT" name="R_catalase" reversible="false">
		<notes>
			<html:p>GENE_ASSOCIATION: YALI0E34265g and YALI0E34749g and YALI0F30987g</html:p>
			<html:p>PROTEIN_ASSOCIATION: YALI0E34265p and YALI0E34749p and YALI0F30987p</html:p>
			<html:p>SUBSYSTEM: S_Tyrosine__Tryptophan__and_Phenylalanine_Metabolism</html:p>
			<html:p>PROTEIN_CLASS: 1.11.1.6</html:p>
		</notes>
		<listOfReactants>
			<speciesReference species="M_h2o2_c" stoichiometry="2.000000"/>
		</listOfReactants>
		<listOfProducts>
[truncated: 1,269,335 more chars]
